# Supplementary material for: [(1,2,5,6-η)-Cyclo­octa-1,5-diene]bis­(1-isopropyl-3-methyl­imidazolin-2-yl­idene)rhodium(I) tetra­fluorido­borate
Source: Acta Crystallogr Sect E Struct Rep Online. 2011 Nov 30;67(Pt 12):m1860–1. doi: 10.1107/S1600536811049890 (PMC3238752; doi:10.1107/S1600536811049890)
Supplement: Supplementary file 1 [file e-67-m1860-sup1.cif]

##############################################################################
#                                                                            #
# This CIF contains the data in a paper accepted for publication in          #
# Acta Crystallographica Section E. It conforms to the requirements of       #
# Notes for Authors for Acta Crystallographica Section E, and has been       #
# peer reviewed under the auspices of the IUCr Commission on Journals.       #
#                                                                            #
# Full details of the Crystallographic Information File format               #
# are given in the paper "The Crystallographic Information File (CIF):       #
# a New Standard Archive File for Crystallography" by S. R. Hall, F. H.      #
# Allen and I. D. Brown [Acta Cryst. (1991), A47, 655-685].                  #
#                                                                            #
# The current version of the core CIF dictionary is obtainable from          #
# ftp://ftp.iucr.org/pub/cif_core.dic.                                       #
#                                                                            #
# Software is freely available for graphical display of the structure(s)     #
# in this CIF. For information consult the CIF software page                 #
# http://www.iucr.org/resources/cif/software.                                #
#                                                                            #
# This file may be used for bona fide research purposes within the           #
# scientific community so long as proper attribution is given to the journal # 
# article from which it was obtained.                                        #
#                                                                            #
##############################################################################
data_I
_audit_creation_method     SHELXL-97
_chemical_name_systematic
;
[(1,2,5,6-\h)-Cycloocta-1,5-diene]bis(1-isopropyl-3-
methylimidazolin-2-ylidene)rhodium(I) tetrafluoridoborate
;
_chemical_name_common     ?
_chemical_formula_moiety     'C22 H36 N4 Rh +, B F4 -'
_chemical_formula_sum     'C22 H36 B F4 N4 Rh'
_chemical_formula_iupac     '[Rh (C8 H12) (C7 H12 N2)2] B F4'
_chemical_formula_weight     546.27
_chemical_melting_point     ?
_symmetry_cell_setting     orthorhombic
_symmetry_space_group_name_H-M     'P c c n'
_symmetry_space_group_name_Hall     '-P 2ab 2ac'
loop_
    _symmetry_equiv_pos_as_xyz
    'x, y, z'
    '-x+1/2, -y+1/2, z'
    '-x, y+1/2, -z+1/2'
    'x+1/2, -y, -z+1/2'
    '-x, -y, -z'
    'x-1/2, y-1/2, -z'
    'x, -y-1/2, z-1/2'
    '-x-1/2, y, z-1/2'
_cell_length_a     11.7508(6)
_cell_length_b     11.9283(6)
_cell_length_c     17.3129(9)
_cell_angle_alpha     90.00
_cell_angle_beta     90.00
_cell_angle_gamma     90.00
_cell_volume     2426.7(2)
_cell_formula_units_Z     4
_cell_measurement_reflns_used     9624
_cell_measurement_theta_min     4.19
_cell_measurement_theta_max     51.68
_cell_measurement_temperature     100(2)
_exptl_crystal_description     block
_exptl_crystal_colour     yellow
_exptl_crystal_size_max     0.38
_exptl_crystal_size_mid     0.37
_exptl_crystal_size_min     0.37
_exptl_crystal_density_diffrn     1.495
_exptl_crystal_density_meas     ?
_exptl_crystal_density_method     'not measured'
_exptl_crystal_F_000     1128
_exptl_absorpt_coefficient_mu     0.751
_exptl_absorpt_correction_type     multi-scan
_exptl_absorpt_process_details     '(SADABS; Sheldrick, 1996)'
_exptl_absorpt_correction_T_min     0.7634
_exptl_absorpt_correction_T_max     0.7706
_exptl_special_details     ?
_diffrn_ambient_temperature     100(2)
_diffrn_radiation_type     MoK\a
_diffrn_radiation_wavelength     0.71073
_diffrn_radiation_source     'fine-focus sealed tube with Miracol optics'
_diffrn_radiation_monochromator     graphite
_diffrn_measurement_device_type     'Bruker Kappa APEXII DUO CCD'
_diffrn_measurement_method     '\f and \w scans'
_diffrn_detector_area_resol_mean     ?
_diffrn_reflns_number     234794
_diffrn_reflns_av_R_equivalents     0.0331
_diffrn_reflns_av_sigmaI/netI     0.0130
_diffrn_reflns_theta_min     2.92
_diffrn_reflns_theta_max     52.31
_diffrn_reflns_theta_full     52.31
_diffrn_measured_fraction_theta_max     0.998
_diffrn_measured_fraction_theta_full     0.998
_diffrn_reflns_limit_h_min     -26
_diffrn_reflns_limit_h_max     25
_diffrn_reflns_limit_k_min     -26
_diffrn_reflns_limit_k_max     26
_diffrn_reflns_limit_l_min     -37
_diffrn_reflns_limit_l_max     38
_refine_special_details
;
Refinement of <i>F</i>^2^ against ALL reflections. The weighted <i>R</i>-factor
<i>wR</i> and goodness of fit <i>S</i> are based on <i>F</i>^2^, conventional
<i>R</i>-factors <i>R</i> are based on <i>F</i>, with <i>F</i> set to zero for
negative <i>F</i>^2^. The threshold expression of <i>F</i>^2^ >
\s(<i>F</i>^2^) is used only for calculating <i>R</i>-factors(gt) <i>etc</i>.
and is not relevant to the choice of reflections for refinement.
<i>R</i>-factors based on <i>F</i>^2^ are statistically about twice as large
as those based on <i>F</i>, and <i>R</i>- factors based on ALL data will be
even larger.
;
_reflns_number_total     14018
_reflns_number_gt     10241
_reflns_threshold_expression     I>2\s(I)
_refine_ls_structure_factor_coef     Fsqd
_refine_ls_matrix_type     full
_refine_ls_R_factor_all     0.0377
_refine_ls_R_factor_gt     0.0201
_refine_ls_wR_factor_gt     0.0471
_refine_ls_wR_factor_ref     0.0586
_refine_ls_goodness_of_fit_ref     1.130
_refine_ls_restrained_S_all     1.130
_refine_ls_number_reflns     14018
_refine_ls_number_parameters     218
_refine_ls_number_restraints     0
_refine_ls_hydrogen_treatment     refall
_refine_ls_weighting_scheme     calc
_refine_ls_weighting_details
         'calc w=1/[\s^2^(Fo^2^)+(0.0182P)^2^+0.6772P] where P=(Fo^2^+2Fc^2^)/3'
_atom_sites_solution_hydrogens     difmap
_atom_sites_solution_primary     direct
_atom_sites_solution_secondary     difmap
_refine_ls_shift/su_max     0.002
_refine_ls_shift/su_mean     0.000
_refine_diff_density_max     1.551
_refine_diff_density_min     -0.916
_refine_ls_extinction_method     none
_refine_ls_extinction_coef     ?
loop_
    _atom_type_symbol
    _atom_type_description
    _atom_type_scat_dispersion_real
    _atom_type_scat_dispersion_imag
    _atom_type_scat_source
    'C' 'C' 0.0033 0.0016
                         'International Tables Vol C Tables 4.2.6.8 and 6.1.1.4'
    'H' 'H' 0.0000 0.0000
                         'International Tables Vol C Tables 4.2.6.8 and 6.1.1.4'
    'B' 'B' 0.0013 0.0007
                         'International Tables Vol C Tables 4.2.6.8 and 6.1.1.4'
    'N' 'N' 0.0061 0.0033
                         'International Tables Vol C Tables 4.2.6.8 and 6.1.1.4'
    'F' 'F' 0.0171 0.0103
                         'International Tables Vol C Tables 4.2.6.8 and 6.1.1.4'
    'Rh' 'Rh' -1.1178 0.9187
                         'International Tables Vol C Tables 4.2.6.8 and 6.1.1.4'
_computing_data_collection     'APEX2 (Bruker, 2007)'
_computing_cell_refinement     'SAINT (Bruker, 2007)'
_computing_data_reduction     'SAINT (Bruker, 2007)'
_computing_structure_solution     'SHELXTL (Sheldrick, 2008)'
_computing_structure_refinement     'SHELXTL (Sheldrick, 2008)'
_computing_molecular_graphics
            'SHELXTL (Sheldrick, 2008) and Mercury (Macrae <i>et al.</i>, 2006)'
_computing_publication_material
                         'SHELXTL (Sheldrick, 2008) and publCIF (Westrip, 2010)'
loop_
    _atom_site_type_symbol
    _atom_site_label
    _atom_site_fract_x
    _atom_site_fract_y
    _atom_site_fract_z
    _atom_site_U_iso_or_equiv
    _atom_site_adp_type
    _atom_site_calc_flag
    _atom_site_refinement_flags
    _atom_site_occupancy
    _atom_site_symmetry_multiplicity
    _atom_site_disorder_assembly
    _atom_site_disorder_group
    Rh Rh1 0.7500 0.2500 0.507678(3) 0.010520(10)
                                                Uani d S 1 2 . .
    N N1 0.56243(4) 0.20105(4) 0.38873(3) 0.01399(6) Uani d . 1 1 . .
    N N2 0.66738(4) 0.05648(4) 0.40496(3) 0.01512(6) Uani d . 1 1 . .
    C C1 0.65651(4) 0.16534(4) 0.42664(3) 0.01295(6) Uani d . 1 1 . .
    C C2 0.51512(5) 0.11598(5) 0.34425(4) 0.01757(8) Uani d . 1 1 . .
    H H2 0.4526(10) 0.1269(10) 0.3143(7) 0.022(3) Uiso d . 1 1 . .
    C C3 0.58158(5) 0.02502(5) 0.35458(4) 0.01811(8) Uani d . 1 1 . .
    H H3 0.5769(10) -0.0434(10) 0.3364(7) 0.028(3) Uiso d . 1 1 . .
    C C4 0.51719(5) 0.31568(5) 0.39338(3) 0.01602(7) Uani d . 1 1 . .
    H H4 0.5633(9) 0.3517(9) 0.4313(6) 0.019(3) Uiso d . 1 1 . .
    C C5 0.53212(7) 0.37474(6) 0.31623(4) 0.02376(11) Uani d . 1 1 . .
    H H5A 0.4910(11) 0.3362(11) 0.2772(7) 0.030(3) Uiso d . 1 1 . .
    H H5B 0.6089(11) 0.3778(11) 0.3028(8) 0.031(3) Uiso d . 1 1 . .
    H H5C 0.5034(11) 0.4517(11) 0.3183(8) 0.035(3) Uiso d . 1 1 . .
    C C6 0.39373(6) 0.31435(7) 0.41936(5) 0.02579(12) Uani d . 1 1 . .
    H H6A 0.3478(11) 0.2754(11) 0.3834(8) 0.028(3) Uiso d . 1 1 . .
    H H6B 0.3635(11) 0.3876(11) 0.4230(8) 0.035(3) Uiso d . 1 1 . .
    H H6C 0.3844(12) 0.2775(12) 0.4678(9) 0.033(3) Uiso d . 1 1 . .
    C C7 0.75478(6) -0.02030(5) 0.43195(4) 0.02033(9) Uani d . 1 1 . .
    H H7A 0.8005(10) 0.0166(10) 0.4689(7) 0.024(3) Uiso d . 1 1 . .
    H H7B 0.7196(11) -0.0845(12) 0.4540(8) 0.031(3) Uiso d . 1 1 . .
    H H7C 0.8014(11) -0.0430(11) 0.3906(8) 0.032(3) Uiso d . 1 1 . .
    C C8 0.61291(5) 0.22486(5) 0.59096(3) 0.01603(7) Uani d . 1 1 . .
    H H8 0.5433(10) 0.2098(10) 0.5610(7) 0.021(3) Uiso d . 1 1 . .
    C C9 0.68830(5) 0.13645(5) 0.60051(3) 0.01646(8) Uani d . 1 1 . .
    H H9 0.6691(10) 0.0669(10) 0.5751(7) 0.025(3) Uiso d . 1 1 . .
    C C10 0.77717(6) 0.12488(6) 0.66365(4) 0.01943(9) Uani d . 1 1 . .
    H H10A 0.7517(9) 0.1609(11) 0.7107(8) 0.023(3) Uiso d . 1 1 . .
    H H10B 0.7852(10) 0.0442(11) 0.6775(7) 0.026(3) Uiso d . 1 1 . .
    C C11 0.89369(5) 0.16926(6) 0.63829(4) 0.01888(9) Uani d . 1 1 . .
    H H11A 0.9440(9) 0.1813(9) 0.6833(7) 0.020(2) Uiso d . 1 1 . .
    H H11B 0.9335(10) 0.1111(10) 0.6049(7) 0.023(3) Uiso d . 1 1 . .
    B B1 0.7500 0.7500 0.29593(6) 0.01705(12) Uani d S 1 2 . .
    F F1 0.76439(5) 0.84479(5) 0.24966(3) 0.03003(10) Uani d . 1 1 . .
    F F2 0.65419(4) 0.76347(4) 0.34218(3) 0.02659(9) Uani d . 1 1 . .
loop_
    _atom_site_aniso_label
    _atom_site_aniso_U_11
    _atom_site_aniso_U_22
    _atom_site_aniso_U_33
    _atom_site_aniso_U_12
    _atom_site_aniso_U_13
    _atom_site_aniso_U_23
    Rh1 0.01063(2) 0.00980(2) 0.01114(2) -0.001240(10)
                                                     0.000 0.000
    N1 0.01412(14) 0.01361(14) 0.01424(15) 0.00070(11) -0.00193(11) -0.00109(12)
    N2 0.01684(16) 0.01164(14) 0.01689(16) 0.00010(12) -0.00365(13) -0.00144(12)
    C1 0.01345(15) 0.01194(15) 0.01347(16) -0.00035(12) -0.00093(12)
                                                                    -0.00044(12)
    C2 0.01794(19) 0.01713(19) 0.0176(2) -0.00031(15) -0.00510(16) -0.00262(15)
    C3 0.0211(2) 0.01475(18) 0.0185(2) -0.00131(16) -0.00536(17) -0.00293(15)
    C4 0.01615(18) 0.01608(18) 0.01583(18) 0.00398(14) -0.00011(14) -0.00123(14)
    C5 0.0321(3) 0.0195(2) 0.0197(2) 0.0075(2) 0.0032(2) 0.00306(19)
    C6 0.0185(2) 0.0318(3) 0.0270(3) 0.0065(2) 0.0043(2) -0.0023(2)
    C7 0.0218(2) 0.01268(16) 0.0265(3) 0.00234(17) -0.0073(2) -0.00142(16)
    C8 0.01421(17) 0.01788(18) 0.01599(18) -0.00244(14) 0.00177(14) -0.00026(15)
    C9 0.01790(19) 0.01465(17) 0.01685(19) -0.00334(15) 0.00120(15) 0.00176(14)
    C10 0.0215(2) 0.0200(2) 0.0168(2) -0.00095(18) -0.00002(17) 0.00507(17)
    C11 0.0179(2) 0.0210(2) 0.0178(2) 0.00064(17) -0.00287(16) 0.00310(17)
    B1 0.0149(3) 0.0145(3) 0.0218(3) 0.0006(2) 0.000 0.000
    F1 0.0346(3) 0.0235(2) 0.0320(2) 0.00074(18) 0.00329(18) 0.01073(17)
    F2 0.01926(17) 0.02301(19) 0.0375(3) 0.00023(13) 0.00938(16) -0.00171(16)
_geom_special_details
;
All e.s.d.'s (except the e.s.d. in the dihedral angle between two l.s. planes)
are estimated using the full covariance matrix. The cell e.s.d.'s are taken
into account individually in the estimation of e.s.d.'s in distances, angles
and torsion angles; correlations between e.s.d.'s in cell parameters are only
used when they are defined by crystal symmetry. An approximate (isotropic)
treatment of cell e.s.d.'s is used for estimating e.s.d.'s involving l.s.
planes.
;
loop_
    _geom_bond_atom_site_label_1
    _geom_bond_atom_site_label_2
    _geom_bond_site_symmetry_2
    _geom_bond_distance
    _geom_bond_publ_flag
    Rh1 C1 . 2.0482(5) ?
    Rh1 C1 2_655 2.0482(5) ?
    Rh1 C8 . 2.1826(6) ?
    Rh1 C8 2_655 2.1826(6) ?
    Rh1 C9 . 2.2233(6) ?
    Rh1 C9 2_655 2.2233(6) ?
    N1 C1 . 1.3544(7) ?
    N1 C2 . 1.3899(7) ?
    N1 C4 . 1.4692(7) ?
    N2 C1 . 1.3577(7) ?
    N2 C3 . 1.3850(7) ?
    N2 C7 . 1.4532(8) ?
    C2 H2 . 0.909(11) ?
    C2 C3 . 1.3487(9) ?
    C3 H3 . 0.877(12) ?
    C4 H4 . 0.954(11) ?
    C4 C5 . 1.5202(9) ?
    C4 C6 . 1.5190(9) ?
    C5 H5A . 0.950(13) ?
    C5 H5B . 0.933(13) ?
    C5 H5C . 0.979(14) ?
    C6 H6A . 0.946(13) ?
    C6 H6B . 0.946(14) ?
    C6 H6C . 0.952(15) ?
    C7 H7A . 0.944(12) ?
    C7 H7B . 0.950(14) ?
    C7 H7C . 0.941(13) ?
    C8 H8 . 0.985(12) ?
    C8 C9 . 1.3872(9) ?
    C8 C11 2_655 1.5074(9) ?
    C9 H9 . 0.965(12) ?
    C9 C10 . 1.5181(9) ?
    C10 H10A . 0.968(13) ?
    C10 H10B . 0.997(13) ?
    C10 C11 . 1.5322(9) ?
    C11 C8 2_655 1.5075(9) ?
    C11 H11A . 0.989(11) ?
    C11 H11B . 1.017(12) ?
    B1 F1 . 1.3960(8) ?
    B1 F1 2_665 1.3960(8) ?
    B1 F2 . 1.3908(8) ?
    B1 F2 2_665 1.3909(8) ?
loop_
    _geom_angle_atom_site_label_1
    _geom_angle_atom_site_label_2
    _geom_angle_atom_site_label_3
    _geom_angle_site_symmetry_1
    _geom_angle_site_symmetry_3
    _geom_angle
    _geom_angle_publ_flag
    C1 Rh1 C1 . 2_655 93.53(3) ?
    C1 Rh1 C8 . . 89.36(2) ?
    C1 Rh1 C8 2_655 2_655 89.36(2) ?
    C1 Rh1 C8 . 2_655 156.36(2) ?
    C1 Rh1 C8 2_655 . 156.36(2) ?
    C1 Rh1 C9 . . 91.14(2) ?
    C1 Rh1 C9 2_655 . 166.03(2) ?
    C1 Rh1 C9 2_655 2_655 91.14(2) ?
    C1 Rh1 C9 . 2_655 166.03(2) ?
    C8 Rh1 C8 . 2_655 97.31(3) ?
    C8 Rh1 C9 . . 36.69(2) ?
    C8 Rh1 C9 2_655 . 81.19(2) ?
    C8 Rh1 C9 2_655 2_655 36.69(2) ?
    C8 Rh1 C9 . 2_655 81.19(2) ?
    C9 Rh1 C9 . 2_655 87.42(3) ?
    C1 N1 C2 . . 111.43(5) ?
    C1 N1 C4 . . 124.16(5) ?
    C2 N1 C4 . . 124.41(5) ?
    C1 N2 C3 . . 111.39(5) ?
    C1 N2 C7 . . 125.48(5) ?
    C3 N2 C7 . . 123.10(5) ?
    Rh1 C1 N1 . . 127.93(4) ?
    Rh1 C1 N2 . . 127.62(4) ?
    N1 C1 N2 . . 104.10(4) ?
    N1 C2 H2 . . 122.4(7) ?
    N1 C2 C3 . . 106.40(5) ?
    H2 C2 C3 . . 131.2(7) ?
    N2 C3 C2 . . 106.68(5) ?
    N2 C3 H3 . . 121.6(8) ?
    C2 C3 H3 . . 131.7(8) ?
    N1 C4 H4 . . 104.6(7) ?
    N1 C4 C5 . . 109.96(5) ?
    N1 C4 C6 . . 110.61(5) ?
    H4 C4 C5 . . 109.3(7) ?
    H4 C4 C6 . . 110.0(7) ?
    C5 C4 C6 . . 112.04(6) ?
    C4 C5 H5A . . 110.0(8) ?
    C4 C5 H5B . . 110.4(8) ?
    C4 C5 H5C . . 111.2(8) ?
    H5A C5 H5B . . 109.5(11) ?
    H5A C5 H5C . . 107.7(11) ?
    H5B C5 H5C . . 107.9(11) ?
    C4 C6 H6A . . 110.8(8) ?
    C4 C6 H6B . . 111.7(8) ?
    C4 C6 H6C . . 112.0(8) ?
    H6A C6 H6B . . 106.4(11) ?
    H6A C6 H6C . . 106.7(11) ?
    H6B C6 H6C . . 108.9(11) ?
    N2 C7 H7A . . 109.0(7) ?
    N2 C7 H7B . . 109.3(8) ?
    N2 C7 H7C . . 110.4(8) ?
    H7A C7 H7B . . 110.6(11) ?
    H7A C7 H7C . . 108.6(11) ?
    H7B C7 H7C . . 109.0(11) ?
    Rh1 C8 H8 . . 106.8(7) ?
    Rh1 C8 C9 . . 73.25(3) ?
    Rh1 C8 C11 . 2_655 106.38(4) ?
    H8 C8 C9 . . 117.0(7) ?
    H8 C8 C11 . 2_655 113.3(7) ?
    C9 C8 C11 . 2_655 127.23(5) ?
    Rh1 C9 C8 . . 70.06(3) ?
    Rh1 C9 H9 . . 105.7(7) ?
    Rh1 C9 C10 . . 110.59(4) ?
    C8 C9 H9 . . 116.7(7) ?
    C8 C9 C10 . . 126.46(6) ?
    H9 C9 C10 . . 114.2(7) ?
    C9 C10 H10A . . 110.7(7) ?
    C9 C10 H10B . . 109.0(7) ?
    C9 C10 C11 . . 112.14(5) ?
    H10A C10 H10B . . 104.8(11) ?
    H10A C10 C11 . . 111.3(7) ?
    H10B C10 C11 . . 108.6(7) ?
    C8 C11 C10 2_655 . 113.53(5) ?
    C8 C11 H11A 2_655 . 109.7(7) ?
    C8 C11 H11B 2_655 . 106.6(7) ?
    C10 C11 H11A . . 111.0(7) ?
    C10 C11 H11B . . 109.8(7) ?
    H11A C11 H11B . . 105.8(9) ?
    F1 B1 F1 . 2_665 109.97(9) ?
    F1 B1 F2 . . 109.56(3) ?
    F1 B1 F2 2_665 . 109.02(3) ?
    F1 B1 F2 2_665 2_665 109.56(3) ?
    F1 B1 F2 . 2_665 109.02(3) ?
    F2 B1 F2 . 2_665 109.70(9) ?
loop_
    _geom_torsion_atom_site_label_1
    _geom_torsion_atom_site_label_2
    _geom_torsion_atom_site_label_3
    _geom_torsion_atom_site_label_4
    _geom_torsion_site_symmetry_1
    _geom_torsion_site_symmetry_2
    _geom_torsion_site_symmetry_3
    _geom_torsion_site_symmetry_4
    _geom_torsion
    _geom_torsion_publ_flag
    C2 N1 C1 Rh1 . . . . -173.45(4) ?
    C2 N1 C1 N2 . . . . 0.13(6) ?
    C4 N1 C1 Rh1 . . . . 7.28(8) ?
    C4 N1 C1 N2 . . . . -179.14(5) ?
    C3 N2 C1 Rh1 . . . . 173.54(4) ?
    C3 N2 C1 N1 . . . . -0.07(6) ?
    C7 N2 C1 Rh1 . . . . -4.70(8) ?
    C7 N2 C1 N1 . . . . -178.31(6) ?
    C1 Rh1 C1 N1 2_655 . . . -83.65(5) ?
    C1 Rh1 C1 N2 2_655 . . . 104.22(5) ?
    C8 Rh1 C1 N1 . . . . 72.88(5) ?
    C8 Rh1 C1 N1 2_655 . . . 179.85(5) ?
    C8 Rh1 C1 N2 . . . . -99.26(5) ?
    C8 Rh1 C1 N2 2_655 . . . 7.72(8) ?
    C9 Rh1 C1 N1 . . . . 109.52(5) ?
    C9 Rh1 C1 N1 2_655 . . . 25.66(11) ?
    C9 Rh1 C1 N2 . . . . -62.61(5) ?
    C9 Rh1 C1 N2 2_655 . . . -146.48(8) ?
    C1 N1 C2 C3 . . . . -0.15(7) ?
    C4 N1 C2 C3 . . . . 179.12(5) ?
    N1 C2 C3 N2 . . . . 0.09(7) ?
    C1 N2 C3 C2 . . . . -0.01(7) ?
    C7 N2 C3 C2 . . . . 178.27(6) ?
    C1 N1 C4 C5 . . . . 111.55(6) ?
    C1 N1 C4 C6 . . . . -124.17(6) ?
    C2 N1 C4 C5 . . . . -67.63(8) ?
    C2 N1 C4 C6 . . . . 56.65(8) ?
    C1 Rh1 C8 C9 . . . . 92.76(4) ?
    C1 Rh1 C8 C9 2_655 . . . -169.87(5) ?
    C1 Rh1 C8 C11 2_655 . . 2_655 -45.11(7) ?
    C1 Rh1 C8 C11 . . . 2_655 -142.49(4) ?
    C8 Rh1 C8 C9 2_655 . . . -64.50(3) ?
    C8 Rh1 C8 C11 2_655 . . 2_655 60.26(4) ?
    C9 Rh1 C8 C9 2_655 . . . -97.57(4) ?
    C9 Rh1 C8 C11 . . . 2_655 124.75(6) ?
    C9 Rh1 C8 C11 2_655 . . 2_655 27.19(4) ?
    Rh1 C8 C9 C10 . . . . 101.36(6) ?
    C11 C8 C9 Rh1 2_655 . . . -98.12(6) ?
    C11 C8 C9 C10 2_655 . . . 3.25(9) ?
    C1 Rh1 C9 C8 . . . . -87.40(4) ?
    C1 Rh1 C9 C8 2_655 . . . 163.01(8) ?
    C1 Rh1 C9 C10 . . . . 149.98(4) ?
    C1 Rh1 C9 C10 2_655 . . . 40.40(11) ?
    C8 Rh1 C9 C8 2_655 . . . 115.05(4) ?
    C8 Rh1 C9 C10 . . . . -122.61(6) ?
    C8 Rh1 C9 C10 2_655 . . . -7.56(4) ?
    C9 Rh1 C9 C8 2_655 . . . 78.69(3) ?
    C9 Rh1 C9 C10 2_655 . . . -43.92(4) ?
    Rh1 C9 C10 C11 . . . . -13.94(7) ?
    C8 C9 C10 C11 . . . . -93.84(7) ?
    C9 C10 C11 C8 . . . 2_655 39.69(8) ?
loop_
    _geom_hbond_atom_site_label_D
    _geom_hbond_atom_site_label_H
    _geom_hbond_atom_site_label_A
    _geom_hbond_site_symmetry_A
    _geom_hbond_distance_DH
    _geom_hbond_distance_HA
    _geom_hbond_distance_DA
    _geom_hbond_angle_DHA
    _geom_hbond_publ_flag
    C2 H2 F1 4_465 0.909(11) 2.496(11) 3.3975(8) 171.4(10) y
    C3 H3 F2 1_545 0.877(12) 2.478(12) 3.2415(8) 145.9(11) y
_iucr_refine_instructions_details
;
TITL exer111 in Pccn
CELL 0.71073  11.7508  11.9283  17.3129  90.000  90.000  90.000
ZERR    4.00   0.0006   0.0006   0.0009   0.000   0.000   0.000
LATT  1
SYMM 0.5-X, 0.5-Y, Z
SYMM -X, 0.5+Y, 0.5-Z
SYMM 0.5+X, -Y, 0.5-Z
SFAC C H B N F RH
UNIT 88 144 4 16 16 4
SIZE 0.366 0.368 0.38
rem yellow block
TEMP -173.150
L.S. 8
BOND $h
acta
conf
htab
eqiv $1 -1/2+x, 1-y, 1/2-z
htab c2 f1_$1
eqiv $2 x, -1+y, z
htab c3 f2_$2
FMAP 2
PLAN 10
rem EXTI    0.000000
WGHT    0.018200    0.677200
FVAR       0.32535
RH1   6    0.750000    0.250000    0.507678    10.50000    0.01063    0.00980 =
         0.01114    0.00000    0.00000   -0.00124
N1    4    0.562432    0.201052    0.388727    11.00000    0.01412    0.01361 =
         0.01424   -0.00109   -0.00193    0.00070
N2    4    0.667381    0.056480    0.404964    11.00000    0.01684    0.01164 =
         0.01689   -0.00144   -0.00365    0.00010
C1    1    0.656510    0.165338    0.426640    11.00000    0.01345    0.01194 =
         0.01347   -0.00044   -0.00093   -0.00035
C2    1    0.515122    0.115976    0.344249    11.00000    0.01794    0.01713 =
         0.01765   -0.00262   -0.00510   -0.00031
H2    2    0.452617    0.126855    0.314288    11.00000    0.02214
C3    1    0.581584    0.025019    0.354579    11.00000    0.02105    0.01475 =
         0.01852   -0.00293   -0.00536   -0.00131
H3    2    0.576899   -0.043436    0.336397    11.00000    0.02818
C4    1    0.517194    0.315679    0.393376    11.00000    0.01615    0.01608 =
         0.01583   -0.00123   -0.00011    0.00398
H4    2    0.563275    0.351692    0.431348    11.00000    0.01947
C5    1    0.532124    0.374739    0.316229    11.00000    0.03212    0.01946 =
         0.01970    0.00306    0.00315    0.00753
H5A   2    0.490970    0.336189    0.277181    11.00000    0.03004
H5B   2    0.608919    0.377790    0.302802    11.00000    0.03105
H5C   2    0.503369    0.451697    0.318336    11.00000    0.03459
C6    1    0.393731    0.314347    0.419364    11.00000    0.01852    0.03183 =
         0.02701   -0.00225    0.00431    0.00646
H6A   2    0.347754    0.275415    0.383422    11.00000    0.02761
H6B   2    0.363455    0.387634    0.423026    11.00000    0.03495
H6C   2    0.384409    0.277524    0.467760    11.00000    0.03279
C7    1    0.754783   -0.020296    0.431946    11.00000    0.02184    0.01268 =
         0.02648   -0.00142   -0.00732    0.00234
H7A   2    0.800469    0.016601    0.468892    11.00000    0.02423
H7B   2    0.719642   -0.084531    0.453954    11.00000    0.03062
H7C   2    0.801377   -0.042990    0.390619    11.00000    0.03191
C8    1    0.612914    0.224861    0.590958    11.00000    0.01421    0.01788 =
         0.01599   -0.00026    0.00177   -0.00244
H8    2    0.543308    0.209839    0.560955    11.00000    0.02140
C9    1    0.688303    0.136451    0.600509    11.00000    0.01790    0.01465 =
         0.01684    0.00176    0.00120   -0.00334
H9    2    0.669127    0.066921    0.575111    11.00000    0.02549
C10   1    0.777168    0.124884    0.663653    11.00000    0.02151    0.01996 =
         0.01684    0.00507   -0.00002   -0.00095
H10A  2    0.751693    0.160894    0.710707    11.00000    0.02311
H10B  2    0.785163    0.044164    0.677492    11.00000    0.02562
C11   1    0.893686    0.169264    0.638293    11.00000    0.01787    0.02098 =
         0.01779    0.00310   -0.00287    0.00064
H11A  2    0.944031    0.181336    0.683305    11.00000    0.01989
H11B  2    0.933488    0.111072    0.604886    11.00000    0.02261
B1    3    0.750000    0.750000    0.295927    10.50000    0.01488    0.01452 =
         0.02177    0.00000    0.00000    0.00060
F1    5    0.764394    0.844795    0.249662    11.00000    0.03458    0.02353 =
         0.03198    0.01073    0.00329    0.00074
F2    5    0.654193    0.763473    0.342175    11.00000    0.01926    0.02301 =
         0.03751   -0.00171    0.00938    0.00023
HKLF 4
REM  a in Pccn
REM R1 =  0.0201 for  10241 Fo > 4sig(Fo)  and  0.0377 for all  14018 data
REM    218 parameters refined using      0 restraints
END
WGHT      0.0182      0.6774
REM Highest difference peak  1.551,  deepest hole -0.916,  1-sigma level  0.081
Q1    1   0.7500  0.2500  0.4784  10.50000  0.05    1.55
Q2    1   0.6570  0.3333  0.4276  11.00000  0.05    0.85
Q3    1   0.6152  0.2780  0.5923  11.00000  0.05    0.81
Q4    1   0.5597  0.2972  0.3883  11.00000  0.05    0.78
Q5    1   0.5210  0.1843  0.3923  11.00000  0.05    0.73
Q6    1   0.7848  0.2164  0.4996  11.00000  0.05    0.70
Q7    1   0.6048  0.1817  0.4103  11.00000  0.05    0.63
Q8    1   0.5836  0.4745  0.3550  11.00000  0.05    0.60
Q9    1   0.8316  0.0556  0.4062  11.00000  0.05    0.60
Q10   1   0.6374  0.1783  0.5969  11.00000  0.05    0.59
;
data_global
_journal_date_recd_electronic     2011-11-10
_journal_date_accepted     2011-11-21
_journal_name_full     'Acta Crystallographica, Section E'
_journal_year     2011
_journal_volume     67
_journal_issue     12
_journal_page_first     m1860
_journal_page_last     m1861
_journal_paper_category     QM
_journal_paper_doi     10.1107/S1600536811049890
_journal_coeditor_code     FJ2478
_publ_contact_author_name     'Gary S. Nichol'
_publ_contact_author_address
;
Department of Chemistry and Biochemistry
The University of Arizona
Tucson, AZ 85716
USA
;
_publ_contact_author_email     'gsnichol@email.arizona.edu'
_publ_contact_author_fax     '+1 520 621 8407'
_publ_contact_author_phone     '+1 520 621 4168'
_publ_section_title
;\
[(1,2,5,6-\h)-Cycloocta-1,5-diene]bis(1-isopropyl-3-methylimidazolin-2-ylidene)\
rhodium(I) tetrafluoridoborate
;
loop_
    _publ_author_name
    _publ_author_footnote
    _publ_author_address
    'Nichol, Gary S.' .
;
Department of Chemistry and Biochemistry
The University of Arizona
Tucson, AZ 85716
USA
;
    'Rajaseelan, Jonathan' .
;
Lancaster Country Day School
Lancaster, PA 17603
USA
;
    'Walton, David P.' .
;
Department of Chemistry
Millersville University
Millersville, PA 17551
USA
;
    'Rajaseelan, Edward' .
;
Department of Chemistry
Millersville University
Millersville, PA 17551
USA
;
_publ_section_synopsis     .
