# Supplementary material for: [(1,2,5,6-η)-Cyclo­octa-1,5-diene]bis­(1-isopropyl-3-methyl­imidazolin-2-yl­idene)rhodium(I) tetra­fluorido­borate
Source: Acta Crystallogr Sect E Struct Rep Online. 2011 Nov 30;67(Pt 12):m1860–1. doi: 10.1107/S1600536811049890 (PMC3238752; doi:10.1107/S1600536811049890)
Supplement: Supplementary file 2 [file e-67-m1860-Isup2.hkl]

# 
# h,k,l, Fc-squared, Fo-squared, sigma(Fo-squared) and status flag 
# 
data_I
_shelx_title ' exer111 in Pccn' 
_shelx_refln_list_code          4 
_shelx_F_calc_maximum      328.65 
_exptl_crystal_F_000      1128.00 
_reflns_d_resolution_high  0.4491 
 
loop_ 
 _symmetry_equiv_pos_as_xyz 
 'x, y, z' 
 '-x+1/2, -y+1/2, z' 
 '-x, y+1/2, -z+1/2' 
 'x+1/2, -y, -z+1/2' 
 '-x, -y, -z' 
 'x-1/2, y-1/2, -z' 
 'x, -y-1/2, z-1/2' 
 '-x-1/2, y, z-1/2' 
 
_cell_length_a    11.7508 
_cell_length_b    11.9283 
_cell_length_c    17.3129 
_cell_angle_alpha  90.000 
_cell_angle_beta   90.000 
_cell_angle_gamma  90.000 
 
_shelx_F_squared_multiplier     1.000 
 
loop_ 
 _refln_index_h 
 _refln_index_k 
 _refln_index_l 
 _refln_F_squared_calc 
 _refln_F_squared_meas 
 _refln_F_squared_sigma 
 _refln_observed_status 
   4   0   0    26713.93    24780.41    524.69 o 
   6   0   0    17610.90    17504.77    214.89 o 
   8   0   0    19584.24    19457.13    208.46 o 
  10   0   0    11613.71    12035.06    131.67 o 
  12   0   0    12108.11    11923.18    109.61 o 
  14   0   0     6319.05     6340.86     59.72 o 
  16   0   0     1715.21     1561.94     18.07 o 
  18   0   0      785.47      729.62     16.09 o 
  20   0   0     1453.02     1512.91     49.38 o 
  22   0   0     2144.85     2317.15     43.72 o 
  24   0   0      177.36      111.56     12.87 o 
  26   0   0      242.81      233.21     17.73 o 
   3   1   0      430.07      365.89     11.20 o 
   5   1   0    31068.35    30828.99    382.21 o 
   7   1   0     2583.98     2252.20     24.05 o 
   9   1   0     4769.21     4921.45     42.95 o 
  11   1   0     1528.79     1488.49     12.62 o 
  13   1   0     4550.52     4561.72     34.50 o 
  15   1   0     2626.88     2570.48     20.25 o 
  17   1   0     2372.24     2359.46     30.15 o 
  19   1   0      283.59      259.45      7.80 o 
  21   1   0     1308.72     1393.15     38.81 o 
  23   1   0      438.34      477.44     25.82 o 
  25   1   0      267.59      276.13     20.00 o 
   0   2   0   108012.27    94470.92   2031.22 o 
   2   2   0    12013.65    12647.68    192.10 o 
   4   2   0     4694.04     4384.82     56.86 o 
   6   2   0    11074.46    10810.76    136.95 o 
   8   2   0    17044.16    16838.29    127.94 o 
  10   2   0     8741.08     8670.72     61.16 o 
  12   2   0     3340.80     3258.06     28.99 o 
  14   2   0     3807.26     3821.80     34.36 o 
  16   2   0     2237.39     2196.41     21.40 o 
  18   2   0      666.79      654.68     13.25 o 
  20   2   0     1866.77     1911.25     20.36 o 
  22   2   0     1506.46     1581.77     37.24 o 
  24   2   0      112.73      108.04     19.08 o 
   1   3   0     1845.44     1769.29     47.86 o 
   3   3   0    18256.25    18432.69    177.42 o 
   5   3   0    33521.48    33809.55    275.12 o 
   7   3   0    24940.64    25942.12    280.81 o 
   9   3   0     5423.49     5293.21     40.77 o 
  11   3   0     3576.49     3483.70     27.21 o 
  13   3   0     1935.21     1935.71     17.64 o 
  15   3   0     5142.38     5171.13     39.25 o 
  17   3   0     2420.25     2372.59     28.22 o 
  19   3   0     1084.96     1074.99     14.37 o 
  21   3   0     1030.38     1028.90     13.63 o 
  23   3   0      509.76      523.96     31.63 o 
  25   3   0      294.71      356.35     27.54 o 
   0   4   0     9857.90     9219.46    222.78 o 
   2   4   0    22773.33    22487.58    340.31 o 
   4   4   0      786.20      602.52      8.47 o 
   6   4   0    15420.16    15643.06    107.23 o 
   8   4   0     8657.33     8607.66     78.91 o 
  10   4   0    10994.24    10677.33     78.98 o 
  12   4   0     7564.44     7410.15     54.27 o 
  14   4   0     2945.98     2936.39     23.50 o 
  16   4   0     3166.83     3155.88     27.05 o 
  18   4   0     1659.42     1656.49     19.50 o 
  20   4   0     1570.66     1567.77     24.32 o 
  22   4   0     1160.52     1227.35     20.03 o 
  24   4   0      747.06      837.44     37.91 o 
   1   5   0     7854.10     7609.44     64.87 o 
   3   5   0    17612.14    17374.16    119.57 o 
   5   5   0    17131.66    17111.14    124.61 o 
   7   5   0    18000.91    18286.93    125.42 o 
   9   5   0     2655.04     2598.94     20.94 o 
  11   5   0     5087.96     5010.82     37.88 o 
  13   5   0     2800.44     2753.23     22.08 o 
  15   5   0     3713.15     3780.48     30.68 o 
  17   5   0     1370.35     1386.17     16.18 o 
  19   5   0      720.12      676.72     12.67 o 
  21   5   0      348.23      319.13     10.11 o 
  23   5   0      675.16      712.48     14.18 o 
  25   5   0      470.05      520.32     66.52 o 
   0   6   0     1840.65     1485.30     22.88 o 
   2   6   0    12959.60    13051.97    117.49 o 
   4   6   0     4455.64     4362.53     34.51 o 
   6   6   0     1618.93     1632.93     12.24 o 
   8   6   0     5024.28     4999.68     35.06 o 
  10   6   0     7365.72     7391.76     46.79 o 
  12   6   0     3034.88     3004.27     22.36 o 
  14   6   0     2068.59     2040.63     17.94 o 
  16   6   0     2065.32     2147.56     20.25 o 
  18   6   0     1263.36     1249.15     17.46 o 
  20   6   0      843.26      826.92     15.87 o 
  22   6   0      584.73      610.73     14.91 o 
  24   6   0      658.38      735.63     25.02 o 
   1   7   0     8402.30     7883.70     63.35 o 
   3   7   0    25237.56    25868.84    212.85 o 
   5   7   0    22550.98    23515.90    170.56 o 
   7   7   0    14042.09    14141.89     83.46 o 
   9   7   0     6299.04     6293.53     38.81 o 
  11   7   0      798.10      816.35     10.12 o 
  13   7   0     2888.15     2840.50     20.37 o 
  15   7   0     3956.99     3977.09     30.53 o 
  17   7   0     1847.92     1890.55     21.32 o 
  19   7   0     1162.92     1111.89     20.82 o 
  21   7   0      430.60      421.74     13.88 o 
  23   7   0      315.60      306.29     14.81 o 
  25   7   0      284.79      323.59     21.10 o 
   0   8   0    16065.12    14870.95    164.95 o 
   2   8   0    17957.03    18811.35    138.55 o 
   4   8   0    17371.33    18219.66    156.44 o 
   6   8   0     7362.47     7314.72     50.93 o 
   8   8   0     7806.06     7653.62     52.61 o 
  10   8   0     5553.12     5405.11     35.22 o 
  12   8   0     2843.64     2838.42     24.14 o 
  14   8   0     2282.83     2168.74     17.48 o 
  16   8   0     1767.15     1785.66     23.89 o 
  18   8   0     2611.51     2659.06     39.09 o 
  20   8   0      878.33      879.44     20.99 o 
  22   8   0      343.40      352.72     20.45 o 
  24   8   0      422.74      471.27     16.81 o 
   1   9   0     5744.74     6025.22     61.18 o 
   3   9   0     4732.06     4873.32     71.90 o 
   5   9   0     4383.80     4781.15     36.85 o 
   7   9   0     4782.18     4926.55     33.14 o 
   9   9   0      984.32     1001.98      9.50 o 
  11   9   0      675.67      641.78      7.73 o 
  13   9   0     2618.14     2643.65     23.58 o 
  15   9   0     1664.24     1637.77     15.08 o 
  17   9   0      950.38      969.25     14.66 o 
  19   9   0     1030.44     1067.59     24.65 o 
  21   9   0      197.85      194.24     12.34 o 
  23   9   0      370.62      397.16     15.56 o 
   0  10   0    15047.11    15513.93    215.14 o 
   2  10   0    21720.76    21734.52    150.87 o 
   4  10   0     5000.37     5295.00     38.91 o 
   6  10   0     3043.80     3036.62     23.32 o 
   8  10   0     4773.48     4781.81     29.96 o 
  10  10   0     5663.07     5738.10     36.51 o 
  12  10   0     4860.04     4819.75     40.08 o 
  14  10   0     3054.11     3028.49     25.69 o 
  16  10   0      778.57      741.71      9.85 o 
  18  10   0     1124.27     1157.80     17.00 o 
  20  10   0      866.18      902.46     22.16 o 
  22  10   0      457.71      472.61     27.02 o 
  24  10   0      462.50      472.64     17.15 o 
   1  11   0     3906.75     3897.76     32.93 o 
   3  11   0     7020.28     6963.23     63.19 o 
   5  11   0      611.97      683.77      8.13 o 
   7  11   0     4813.78     4705.33     28.31 o 
   9  11   0     3260.58     3399.29     24.68 o 
  11  11   0     2976.68     2953.99     22.82 o 
  13  11   0     3088.16     3090.17     27.02 o 
  15  11   0     2642.22     2692.66     22.69 o 
  17  11   0      468.23      432.05      7.99 o 
  19  11   0     1056.72     1126.44     35.12 o 
  21  11   0      593.57      641.31     19.17 o 
  23  11   0      521.48      584.67     19.30 o 
   0  12   0     3729.96     3842.96     44.88 o 
   2  12   0     9361.30     9249.39     64.40 o 
   4  12   0     2560.96     2584.88     22.17 o 
   6  12   0     4505.83     4505.55     28.53 o 
   8  12   0     6467.70     6454.38     37.38 o 
  10  12   0     4046.88     4127.59     29.33 o 
  12  12   0     3454.72     3396.94     28.47 o 
  14  12   0     2180.91     2178.08     22.48 o 
  16  12   0      620.27      582.07      8.82 o 
  18  12   0      953.20      989.52     15.04 o 
  20  12   0     1161.62     1250.03     21.78 o 
  22  12   0      511.93      549.47     22.14 o 
   1  13   0      984.29      976.68     11.49 o 
   3  13   0     1617.81     1604.80     14.15 o 
   5  13   0     2605.91     2601.32     21.02 o 
   7  13   0     3923.49     4006.15     24.75 o 
   9  13   0     1939.62     1974.03     16.68 o 
  11  13   0     1322.99     1368.56     14.11 o 
  13  13   0     1364.80     1392.17     17.14 o 
  15  13   0      401.52      401.69      8.36 o 
  17  13   0      741.97      749.15     10.71 o 
  19  13   0      741.94      757.23     17.66 o 
  21  13   0      389.32      411.84     15.66 o 
   0  14   0     6146.34     6320.54     62.62 o 
   2  14   0     1986.85     1952.62     15.55 o 
   4  14   0     3738.80     3674.71     25.53 o 
   6  14   0     3142.26     3083.99     21.85 o 
   8  14   0     4433.33     4583.22     33.30 o 
  10  14   0     2066.71     2090.27     19.22 o 
  12  14   0     2539.94     2577.31     23.05 o 
  14  14   0     1258.90     1288.03     16.22 o 
  16  14   0      476.95      446.87     10.47 o 
  18  14   0      870.39      899.46     19.34 o 
  20  14   0      655.48      721.17     20.72 o 
  22  14   0      450.58      457.33     37.05 o 
   1  15   0     4665.44     4649.37     33.49 o 
   3  15   0     5642.36     5656.69     39.75 o 
   5  15   0     5178.36     5177.68     35.71 o 
   7  15   0     1284.70     1270.60     13.08 o 
   9  15   0     4311.52     4454.85     35.68 o 
  11  15   0     1443.30     1447.06     17.83 o 
  13  15   0     2046.72     2084.69     24.18 o 
  15  15   0      569.54      587.94     11.04 o 
  17  15   0      830.60      842.69     14.10 o 
  19  15   0      302.03      266.69     14.56 o 
  21  15   0      356.38      382.92     19.70 o 
   0  16   0     4341.27     4451.71     44.25 o 
   2  16   0     1637.95     1659.12     17.19 o 
   4  16   0     4150.34     4223.41     31.77 o 
   6  16   0      688.47      694.30     10.97 o 
   8  16   0     1615.29     1638.85     17.80 o 
  10  16   0     1273.72     1297.24     17.61 o 
  12  16   0     1102.65     1113.36     16.03 o 
  14  16   0     1079.93     1119.90     26.36 o 
  16  16   0      602.62      614.92     14.20 o 
  18  16   0      460.69      472.70     13.03 o 
  20  16   0      288.30      271.74     14.72 o 
   1  17   0     1721.94     1701.47     17.82 o 
   3  17   0     2484.54     2510.56     22.09 o 
   5  17   0     3634.99     3748.78     32.44 o 
   7  17   0      654.26      626.72     10.40 o 
   9  17   0      842.53      846.99     13.79 o 
  11  17   0      816.76      831.07     13.46 o 
  13  17   0      622.62      641.39     18.36 o 
  15  17   0      429.50      387.34     11.78 o 
  17  17   0      931.41     1004.16     18.78 o 
  19  17   0      317.42      360.66     17.78 o 
   0  18   0     1730.78     1694.90     27.61 o 
   2  18   0     1881.98     1856.62     19.15 o 
   4  18   0     3281.10     3334.26     28.43 o 
   6  18   0     3271.22     3329.48     28.90 o 
   8  18   0      884.88      845.46     14.37 o 
  10  18   0     1120.35     1111.15     17.84 o 
  12  18   0     1005.00     1002.83     20.29 o 
  14  18   0      542.08      540.70     17.60 o 
  16  18   0     1175.32     1266.74     24.52 o 
  18  18   0      819.73      933.89     29.66 o 
   1  19   0      822.93      786.23     12.54 o 
   3  19   0     1984.17     1982.50     19.54 o 
   5  19   0     1894.91     1935.97     21.46 o 
   7  19   0     1039.63     1032.96     15.68 o 
   9  19   0      564.79      546.88     13.12 o 
  11  19   0     1436.28     1444.96     25.65 o 
  13  19   0      352.23      314.84     11.06 o 
  15  19   0      713.49      789.57     25.44 o 
  17  19   0      690.57      749.62     18.85 o 
   0  20   0      488.52      466.54     19.49 o 
   2  20   0     1627.20     1667.19     19.21 o 
   4  20   0     1223.74     1249.29     16.07 o 
   6  20   0      859.32      853.70     14.50 o 
   8  20   0      466.55      459.55     15.90 o 
  10  20   0     1343.22     1442.94     26.69 o 
  12  20   0      782.91      795.40     15.84 o 
  14  20   0      364.03      344.31     16.23 o 
  16  20   0      637.04      735.37     18.16 o 
   1  21   0      663.95      668.29     13.20 o 
   3  21   0      544.42      512.29     10.62 o 
   5  21   0      491.66      497.14     11.97 o 
   7  21   0      386.89      355.73     10.98 o 
   9  21   0      459.91      469.00     16.25 o 
  11  21   0     1199.37     1307.20     25.55 o 
  13  21   0      321.85      290.58     15.94 o 
  15  21   0      298.79      285.20     16.40 o 
   0  22   0     1547.68     1584.99     38.16 o 
   2  22   0     1013.78      988.38     17.62 o 
   4  22   0     1250.19     1266.56     23.50 o 
   6  22   0     1487.00     1527.11     44.13 o 
   8  22   0      705.86      730.10     19.84 o 
  10  22   0     1187.49     1273.78     23.39 o 
  12  22   0      810.01      906.06     32.80 o 
  14  22   0      224.99      204.03     11.76 o 
   1  23   0      713.79      752.06     16.54 o 
   3  23   0      398.80      388.23     15.12 o 
   5  23   0      876.63      907.21     20.32 o 
   7  23   0      623.28      656.78     17.41 o 
   9  23   0      522.73      566.87     29.38 o 
  11  23   0      526.93      596.80     31.95 o 
  13  23   0      162.93      166.40     17.05 o 
   0  24   0      483.92      514.68     21.25 o 
   2  24   0      527.98      527.53     18.08 o 
   4  24   0      558.71      535.62     19.80 o 
   6  24   0      453.47      461.62     21.67 o 
   8  24   0      345.23      385.69     15.88 o 
  10  24   0      470.05      527.29     18.27 o 
   1  25   0      780.54      814.34     24.00 o 
   3  25   0      534.54      597.42     21.11 o 
   5  25   0      253.86      215.97     13.00 o 
   7  25   0      258.93      249.90     14.53 o 
   0  26   0      634.96      667.31     30.50 o 
   2  26   0      669.44      622.93     24.42 o 
   4  26   0      295.80      262.34     17.95 o 
   2   1   1     4958.05     5018.58     44.28 o 
   3   1   1     2372.23     2484.76     18.17 o 
   4   1   1      223.74      249.98      4.52 o 
   5   1   1      150.85      169.12      2.66 o 
   6   1   1      390.22      382.15      4.78 o 
   7   1   1      134.31      138.76      3.04 o 
   8   1   1       28.66       26.45      1.66 o 
   9   1   1     1504.81     1539.15     10.18 o 
  10   1   1      319.25      320.90      3.63 o 
  11   1   1      313.31      300.70      3.99 o 
  12   1   1        9.62        8.02      1.24 o 
  13   1   1       87.05       61.44      1.77 o 
  14   1   1      135.61      125.64      2.36 o 
  15   1   1       17.96        7.21      1.76 o 
  16   1   1        8.28        4.97      1.83 o 
  17   1   1        0.33       -2.62      2.62 o 
  18   1   1        5.47        2.67      2.29 o 
  19   1   1        0.83       -2.49      2.49 o 
  20   1   1       77.33       72.36      4.42 o 
  21   1   1       15.82       10.94      5.53 o 
  22   1   1        4.55       -5.70      5.70 o 
  23   1   1        1.82       -4.45      4.45 o 
  24   1   1        2.60        4.60      6.46 o 
  25   1   1        4.20       -6.28      6.28 o 
  26   1   1        0.15       -5.54      5.54 o 
   1   2   1      191.75      189.39      3.86 o 
   2   2   1     6750.19     7058.99     77.09 o 
   3   2   1     1267.23     1267.70      9.61 o 
   4   2   1     1592.30     1631.12     13.08 o 
   5   2   1      159.11      162.06      3.54 o 
   6   2   1      204.62      202.32      3.71 o 
   7   2   1     1360.91     1396.00     12.43 o 
   8   2   1      282.80      317.91      4.36 o 
   9   2   1      315.13      307.44      3.67 o 
  10   2   1      815.13      790.85      6.70 o 
  11   2   1      214.12      192.94      2.83 o 
  12   2   1        8.80       -1.98      1.98 o 
  13   2   1      843.28      861.07      7.30 o 
  14   2   1        2.10       -2.16      2.16 o 
  15   2   1       52.22       55.11      2.89 o 
  16   2   1       10.14       -2.99      2.99 o 
  17   2   1       73.91       76.32      3.42 o 
  18   2   1        1.37       -2.38      2.38 o 
  19   2   1       20.87       14.77      2.78 o 
  20   2   1       21.71        9.23      4.12 o 
  21   2   1        7.47        2.58      2.90 o 
  22   2   1        8.99       -6.91      6.91 o 
  23   2   1        0.14       -5.19      5.19 o 
  24   2   1        7.55        2.41     15.04 o 
  25   2   1        0.46        1.92     20.15 o 
  26   2   1        0.47       -9.56      9.56 o 
   1   3   1     1156.87     1115.93     16.79 o 
   2   3   1      292.56      292.45      4.19 o 
   3   3   1     1005.13     1132.88      8.86 o 
   4   3   1       44.04       46.52      1.37 o 
   5   3   1     1244.47     1360.45     11.46 o 
   6   3   1     1345.83     1345.11     10.58 o 
   7   3   1        7.58       -1.98      1.98 o 
   8   3   1        8.60        4.99      1.68 o 
   9   3   1     1047.43     1079.46      9.81 o 
  10   3   1        9.24       14.01      1.58 o 
  11   3   1      122.26       99.25      4.97 o 
  12   3   1       55.21       49.91      2.01 o 
  13   3   1       35.79       29.06      2.76 o 
  14   3   1       14.68       13.17      2.13 o 
  15   3   1      170.81      165.00      6.20 o 
  16   3   1       31.97       31.31      2.85 o 
  17   3   1       15.74        4.85      2.88 o 
  18   3   1       67.52       72.09      3.58 o 
  19   3   1        1.40       -2.70      2.70 o 
  20   3   1      114.89      114.67      4.08 o 
  21   3   1        7.64       -3.78      3.78 o 
  22   3   1       33.24       19.23      7.24 o 
  23   3   1       16.87       -2.49      6.14 o 
  24   3   1        0.08        2.78     10.21 o 
  25   3   1        6.37        0.03     10.33 o 
   1   4   1      671.52      737.78      8.39 o 
   2   4   1      340.23      345.15      5.03 o 
   3   4   1      108.15       92.32      1.67 o 
   4   4   1      607.94      675.62      5.34 o 
   5   4   1      214.02      256.85      2.46 o 
   6   4   1      106.00       88.51      1.60 o 
   7   4   1     1092.96     1107.20      6.62 o 
   8   4   1      291.18      246.47      4.37 o 
   9   4   1        1.73        3.76      1.68 o 
  10   4   1        5.20       -1.99      1.99 o 
  11   4   1      367.19      328.97      4.18 o 
  12   4   1       78.18       58.86      3.96 o 
  13   4   1        8.48        9.24      1.73 o 
  14   4   1      380.12      371.15      5.76 o 
  15   4   1       10.50        9.06      2.09 o 
  16   4   1       30.22       14.90      2.77 o 
  17   4   1       23.79       22.13      2.88 o 
  18   4   1       33.29       23.35      3.53 o 
  19   4   1       11.84        7.78      3.21 o 
  20   4   1       15.53       -1.90      4.82 o 
  21   4   1       15.79       16.44      3.11 o 
  22   4   1       11.98       -7.85      7.85 o 
  23   4   1        4.23        0.26      5.08 o 
  24   4   1        9.28       -6.70      6.70 o 
  25   4   1        0.87        0.51      6.44 o 
   1   5   1       49.12       57.39      2.29 o 
   2   5   1     2985.05     3174.80     23.67 o 
   3   5   1       82.99       96.16      1.84 o 
   4   5   1      903.18      978.10      7.21 o 
   5   5   1      783.84      885.94      6.37 o 
   6   5   1      141.83      160.13      2.30 o 
   7   5   1      300.62      251.74      2.70 o 
   8   5   1       15.38        2.35      1.01 o 
   9   5   1      900.29      893.65      6.44 o 
  10   5   1      775.51      755.45      5.22 o 
  11   5   1      279.14      227.40      2.90 o 
  12   5   1       49.62       40.31      2.00 o 
  13   5   1       91.67       66.01      2.59 o 
  14   5   1       96.27      102.62      2.67 o 
  15   5   1       64.72       62.87      4.49 o 
  16   5   1       12.65        5.54      2.51 o 
  17   5   1        1.70       -2.40      2.40 o 
  18   5   1       91.54       90.50      4.28 o 
  19   5   1       26.44        9.00      3.36 o 
  20   5   1        4.31       -2.92      2.92 o 
  21   5   1       21.88       -0.57      3.10 o 
  22   5   1        0.86       -3.51      3.51 o 
  23   5   1        3.54       -4.05      4.05 o 
  24   5   1       12.87        8.87      5.51 o 
  25   5   1        1.37       -6.39      6.39 o 
   1   6   1        9.47       11.08      1.61 o 
   2   6   1     2512.69     2944.45     19.93 o 
   3   6   1       23.52       12.11      1.21 o 
   4   6   1     1081.09     1251.67      7.92 o 
   5   6   1      251.95      266.17      3.23 o 
   6   6   1       14.03       13.37      2.39 o 
   7   6   1      561.63      598.81      4.65 o 
   8   6   1      336.60      284.84      3.82 o 
   9   6   1     1455.88     1388.43      7.24 o 
  10   6   1       27.46        8.69      2.07 o 
  11   6   1      111.52      108.96      2.62 o 
  12   6   1      141.79      114.49      2.31 o 
  13   6   1       77.28       80.22      2.24 o 
  14   6   1       13.46       -3.06      3.06 o 
  15   6   1       31.28       30.64      2.10 o 
  16   6   1      237.33      212.69      5.59 o 
  17   6   1        0.67       -2.45      2.45 o 
  18   6   1        2.87       -2.76      2.76 o 
  19   6   1       27.93       22.63      3.43 o 
  20   6   1       58.48       42.19      4.17 o 
  21   6   1        2.64       -3.18      3.18 o 
  22   6   1       32.98       18.20      4.90 o 
  23   6   1        3.86        1.87      4.81 o 
  24   6   1        3.75        0.30      6.23 o 
  25   6   1        1.10       11.51      6.82 o 
   1   7   1      648.83      773.21      6.48 o 
   2   7   1      734.74      906.86      6.67 o 
   3   7   1      107.16      112.11      2.85 o 
   4   7   1      357.17      296.16      3.21 o 
   5   7   1      156.00      140.89      2.95 o 
   6   7   1      543.12      590.96      4.71 o 
   7   7   1       28.40        0.24      2.22 o 
   8   7   1      275.03      270.73      3.01 o 
   9   7   1       23.67       24.99      1.66 o 
  10   7   1       79.62       68.15      1.78 o 
  11   7   1      149.27      122.11      2.81 o 
  12   7   1      121.92      116.39      2.52 o 
  13   7   1        1.53       -1.56      1.56 o 
  14   7   1        0.50       -0.38      1.47 o 
  15   7   1       31.71        5.72      2.93 o 
  16   7   1       21.63       23.47      2.68 o 
  17   7   1       56.91       37.21      3.88 o 
  18   7   1        7.20        8.65      3.36 o 
  19   7   1       46.74       31.25      5.90 o 
  20   7   1       11.91       16.90      4.44 o 
  21   7   1       46.78       18.31      4.83 o 
  22   7   1        3.59       -4.69      4.69 o 
  23   7   1        0.06       -4.78      4.78 o 
  24   7   1        2.62       -0.43      4.85 o 
  25   7   1        2.21       -7.61      7.61 o 
   1   8   1      438.60      410.17      4.47 o 
   2   8   1       56.60       56.68      2.05 o 
   3   8   1     2222.61     2341.69     14.90 o 
   4   8   1     1326.29     1425.41      9.91 o 
   5   8   1      170.52      171.14      3.25 o 
   6   8   1       33.88       20.70      1.84 o 
   7   8   1        1.28       -1.15      1.15 o 
   8   8   1      166.09      116.32      2.71 o 
   9   8   1       98.97       97.32      2.06 o 
  10   8   1      312.66      241.15      4.09 o 
  11   8   1       55.74       51.78      2.20 o 
  12   8   1      210.49      203.30      4.02 o 
  13   8   1      137.07      136.87      3.37 o 
  14   8   1      281.49      263.05      5.21 o 
  15   8   1      202.56      193.80      4.34 o 
  16   8   1        4.93       -2.50      2.50 o 
  17   8   1        0.01        0.53      2.52 o 
  18   8   1       17.85        1.54      4.25 o 
  19   8   1       17.35       14.27      3.95 o 
  20   8   1       70.35       70.52      6.40 o 
  21   8   1        0.00       -4.71      4.71 o 
  22   8   1        0.05       -4.83      4.83 o 
  23   8   1        2.58       -2.26      5.21 o 
  24   8   1        4.89        3.44      5.43 o 
   1   9   1      494.50      463.49      5.05 o 
   2   9   1      118.44      145.57      2.79 o 
   3   9   1      565.61      604.79      6.76 o 
   4   9   1       94.15      118.91      2.83 o 
   5   9   1      556.97      526.04      5.15 o 
   6   9   1      481.75      464.79      4.78 o 
   7   9   1        0.29       -1.52      1.52 o 
   8   9   1        0.01       -1.17      1.17 o 
   9   9   1      601.30      523.27      4.14 o 
  10   9   1      106.27      101.50      2.61 o 
  11   9   1      115.00      124.28      2.82 o 
  12   9   1      237.55      231.02      5.66 o 
  13   9   1      318.02      307.54      4.86 o 
  14   9   1       95.45       91.07      3.02 o 
  15   9   1       68.76       56.99      2.58 o 
  16   9   1      181.77      176.27      4.16 o 
  17   9   1        0.05       -2.81      2.81 o 
  18   9   1       63.56       59.96      4.19 o 
  19   9   1        6.29       -4.86      4.86 o 
  20   9   1        1.60        0.60      4.99 o 
  21   9   1        1.52       -5.02      5.02 o 
  22   9   1        4.78       -4.96      4.96 o 
  23   9   1       15.88        4.60      7.61 o 
  24   9   1       10.33       11.84      5.56 o 
   1  10   1       60.22       56.76      2.51 o 
   2  10   1        0.90       -1.61      1.61 o 
   3  10   1     1032.00     1027.46      8.23 o 
   4  10   1      521.55      486.07      5.13 o 
   5  10   1       39.60       37.89      1.62 o 
   6  10   1        3.07       -1.52      1.52 o 
   7  10   1      294.62      271.82      3.68 o 
   8  10   1      245.36      227.90      3.29 o 
   9  10   1      253.61      273.60      3.41 o 
  10  10   1       42.36       13.64      1.82 o 
  11  10   1       16.76       15.04      1.57 o 
  12  10   1      506.52      497.46      5.46 o 
  13  10   1      156.46      164.70      3.94 o 
  14  10   1       69.33       55.10      3.18 o 
  15  10   1       46.15       47.62      2.56 o 
  16  10   1       45.02       36.85      2.94 o 
  17  10   1        1.03       -2.99      2.99 o 
  18  10   1      115.74       93.66      4.78 o 
  19  10   1       54.35       55.39      5.28 o 
  20  10   1        0.36       -4.24      4.24 o 
  21  10   1        1.58       -2.45      5.14 o 
  22  10   1        1.90       -5.92      5.92 o 
  23  10   1       11.07       13.79      5.58 o 
  24  10   1        1.90       -6.33      6.75 o 
   1  11   1      792.51      755.28      7.07 o 
   2  11   1       25.80       23.91      2.25 o 
   3  11   1      336.04      282.68      5.58 o 
   4  11   1      199.66      229.06      3.68 o 
   5  11   1       14.53       -1.68      1.68 o 
   6  11   1        9.43        6.23      1.67 o 
   7  11   1      149.59      144.95      3.18 o 
   8  11   1      176.29      192.74      3.09 o 
   9  11   1       38.82       16.56      2.34 o 
  10  11   1        6.35        5.46      1.62 o 
  11  11   1      342.33      324.32      4.86 o 
  12  11   1      181.19      185.08      3.39 o 
  13  11   1      151.35      129.25      3.67 o 
  14  11   1      162.50      163.22      3.74 o 
  15  11   1       22.97        2.18      2.55 o 
  16  11   1       50.73       43.16      2.51 o 
  17  11   1        9.15       -2.77      2.77 o 
  18  11   1        0.71       -3.27      3.27 o 
  19  11   1       12.72        7.47      5.48 o 
  20  11   1        3.11       -1.05      3.46 o 
  21  11   1       10.14       15.15      5.87 o 
  22  11   1        4.85       -0.77      5.29 o 
  23  11   1        6.63        3.00      5.88 o 
   1  12   1      259.69      257.94      3.70 o 
   2  12   1        4.44       -1.76      1.76 o 
   3  12   1       20.67       20.98      2.27 o 
   4  12   1      240.70      212.15      3.71 o 
   5  12   1      109.75      111.61      2.56 o 
   6  12   1        0.01       -1.51      1.51 o 
   7  12   1        0.38        1.07      1.44 o 
   8  12   1      125.05      126.44      2.80 o 
   9  12   1       29.61       26.16      2.06 o 
  10  12   1        1.44       -1.89      1.89 o 
  11  12   1       24.32       25.07      2.19 o 
  12  12   1      261.56      245.80      4.70 o 
  13  12   1        1.32        1.86      2.28 o 
  14  12   1       17.30        2.56      2.62 o 
  15  12   1       37.03       31.76      2.48 o 
  16  12   1        2.33       -2.00      2.00 o 
  17  12   1        5.75        4.43      1.95 o 
  18  12   1        0.13       -4.63      4.63 o 
  19  12   1        0.04       -3.55      4.08 o 
  20  12   1       21.51        7.93      6.02 o 
  21  12   1        0.63       -1.52      4.20 o 
  22  12   1       15.46        9.66      4.15 o 
  23  12   1        5.09        6.94      6.06 o 
   1  13   1       73.13       54.21      2.43 o 
   2  13   1       14.29        9.79      1.77 o 
   3  13   1      254.52      220.47      3.97 o 
   4  13   1       33.86       33.53      2.11 o 
   5  13   1        0.08       -1.60      1.60 o 
   6  13   1       97.27       95.49      2.64 o 
   7  13   1      230.50      238.27      3.72 o 
   8  13   1      514.05      541.55      5.05 o 
   9  13   1       22.19       -2.20      2.20 o 
  10  13   1       28.86       26.77      2.32 o 
  11  13   1        0.76       -2.13      2.13 o 
  12  13   1        3.37        1.89      2.04 o 
  13  13   1       25.99       14.06      3.13 o 
  14  13   1        0.30       -2.50      2.50 o 
  15  13   1       41.95       17.51      2.82 o 
  16  13   1       11.03        4.63      2.29 o 
  17  13   1       13.77        3.33      2.41 o 
  18  13   1       71.31       63.59      4.68 o 
  19  13   1       42.68       37.79      4.65 o 
  20  13   1        2.92        3.65      4.58 o 
  21  13   1        9.85        0.14      4.63 o 
  22  13   1        0.16       -2.11      8.25 o 
   1  14   1        0.73        1.19      1.77 o 
   2  14   1       47.76       40.24      2.32 o 
   3  14   1       58.37       63.97      2.59 o 
   4  14   1       24.99       12.61      2.16 o 
   5  14   1       14.22       14.72      1.86 o 
   6  14   1        8.54       -2.14      2.14 o 
   7  14   1       34.83       37.07      2.27 o 
   8  14   1       19.00        3.42      2.26 o 
   9  14   1       75.80       79.47      3.12 o 
  10  14   1       90.03       61.42      3.24 o 
  11  14   1        7.29        3.44      2.36 o 
  12  14   1        0.17       -2.35      2.35 o 
  13  14   1       26.21       21.47      2.85 o 
  14  14   1       21.46        7.80      3.12 o 
  15  14   1       12.75        7.67      2.63 o 
  16  14   1       19.70        6.89      2.79 o 
  17  14   1       12.76        8.74      2.73 o 
  18  14   1       15.69        6.34      4.31 o 
  19  14   1       27.09       30.75      5.41 o 
  20  14   1        1.17        0.15      4.90 o 
  21  14   1       15.53       13.65      6.01 o 
  22  14   1        7.88        6.10      8.11 o 
   1  15   1        3.95       -1.94      1.94 o 
   2  15   1      127.27      128.30      3.67 o 
   3  15   1        7.16       -2.25      2.25 o 
   4  15   1        6.33       10.70      2.12 o 
   5  15   1       15.63        2.08      2.39 o 
   6  15   1       32.79       36.42      2.59 o 
   7  15   1      203.66      209.00      4.74 o 
   8  15   1       91.04       96.94      3.35 o 
   9  15   1       12.57       -2.53      2.53 o 
  10  15   1       13.51       12.22      3.36 o 
  11  15   1        9.12       -2.86      2.86 o 
  12  15   1       57.21       61.39      3.43 o 
  13  15   1       35.61        8.57      2.97 o 
  14  15   1       28.36       33.22      3.56 o 
  15  15   1        6.87       -3.38      3.38 o 
  16  15   1       29.50       24.76      2.95 o 
  17  15   1       66.54       52.20      3.98 o 
  18  15   1       25.55       16.00      3.73 o 
  19  15   1       28.03       19.62      5.59 o 
  20  15   1        6.49        6.39      5.03 o 
  21  15   1       12.53       10.67      6.88 o 
   1  16   1        4.70        5.01      2.08 o 
   2  16   1       35.70       19.59      2.80 o 
   3  16   1        4.68        5.37      2.32 o 
   4  16   1       32.09       23.36      2.62 o 
   5  16   1       91.52       92.95      3.45 o 
   6  16   1      106.13      100.23      3.59 o 
   7  16   1       55.50       62.96      3.19 o 
   8  16   1       86.01       87.54      3.64 o 
   9  16   1       24.22       21.96      2.89 o 
  10  16   1        0.55       -2.66      2.66 o 
  11  16   1       54.96       52.30      3.37 o 
  12  16   1       23.32       12.83      4.37 o 
  13  16   1       28.18       27.83      3.19 o 
  14  16   1       12.36       -0.75      3.95 o 
  15  16   1        4.44        1.60      3.41 o 
  16  16   1        2.69       -3.49      3.49 o 
  17  16   1        0.39       -3.12      3.12 o 
  18  16   1       40.24       19.39      4.14 o 
  19  16   1        0.07       -4.40      4.40 o 
  20  16   1       27.34       13.05      5.02 o 
   1  17   1       29.79       15.11      2.88 o 
   2  17   1       45.92       40.27      3.32 o 
   3  17   1      105.87       98.98      3.76 o 
   4  17   1      419.49      438.45      5.82 o 
   5  17   1       28.37       17.42      3.13 o 
   6  17   1       11.65        8.77      2.55 o 
   7  17   1      305.67      307.92      5.86 o 
   8  17   1       11.25        5.52      2.85 o 
   9  17   1       39.05       26.05      3.58 o 
  10  17   1       11.98        2.12      3.36 o 
  11  17   1        7.11       -3.97      3.97 o 
  12  17   1        0.02       -2.86      2.86 o 
  13  17   1        2.93       -3.10      3.10 o 
  14  17   1       66.26       76.83      5.20 o 
  15  17   1        4.74       -3.78      3.78 o 
  16  17   1       15.03       17.71      4.12 o 
  17  17   1        5.70       -4.98      4.98 o 
  18  17   1        1.68        3.79      3.42 o 
  19  17   1       31.46       29.66      5.99 o 
  20  17   1        2.84        1.11      5.72 o 
   1  18   1       85.80       84.44      3.82 o 
   2  18   1       12.86       -0.72      2.76 o 
   3  18   1        0.24        5.31      2.56 o 
   4  18   1        1.17       -2.51      2.51 o 
   5  18   1        2.95       11.03      2.88 o 
   6  18   1       45.08       35.08      3.56 o 
   7  18   1       11.53        8.26      3.04 o 
   8  18   1       36.62       16.57      3.57 o 
   9  18   1       30.09       30.24      3.62 o 
  10  18   1       11.52       -3.57      3.57 o 
  11  18   1        6.15       -1.85      3.77 o 
  12  18   1       41.99       31.31      4.34 o 
  13  18   1        0.92       -2.96      2.96 o 
  14  18   1       14.20       -3.25      4.35 o 
  15  18   1        0.54       -2.32      4.37 o 
  16  18   1        0.03       -4.31      4.31 o 
  17  18   1        1.61       10.21      3.86 o 
  18  18   1        6.85        5.63      4.36 o 
  19  18   1        0.77        5.53      5.21 o 
   1  19   1       54.91       42.19      3.54 o 
   2  19   1        0.29       -2.63      2.63 o 
   3  19   1        1.44       -2.67      2.67 o 
   4  19   1        0.00        6.12      2.92 o 
   5  19   1       52.40       55.01      3.83 o 
   6  19   1       19.81       17.16      3.27 o 
   7  19   1       23.56        5.82      3.47 o 
   8  19   1      117.19      115.65      4.92 o 
   9  19   1        0.91       -3.62      3.62 o 
  10  19   1        0.12       -1.74      4.36 o 
  11  19   1       18.40       13.25      4.70 o 
  12  19   1       69.04       70.18      4.78 o 
  13  19   1       38.80       18.53      4.34 o 
  14  19   1        1.52       -3.34      4.81 o 
  15  19   1       49.55       47.80      5.99 o 
  16  19   1        0.37        0.86      4.44 o 
  17  19   1       18.78       12.03      4.69 o 
  18  19   1        5.09        4.65      4.69 o 
   1  20   1      171.86      175.42      5.48 o 
   2  20   1       33.05       21.92      3.40 o 
   3  20   1       36.74       32.27      3.06 o 
   4  20   1       18.46        8.66      3.22 o 
   5  20   1       59.76       61.81      3.90 o 
   6  20   1        3.35       -3.18      3.18 o 
   7  20   1       42.89       41.38      4.09 o 
   8  20   1      107.03       93.25      5.12 o 
   9  20   1        0.21       -3.98      3.98 o 
  10  20   1        7.15       -2.21      4.63 o 
  11  20   1       14.48        6.55      5.11 o 
  12  20   1       49.53       44.02      4.94 o 
  13  20   1       12.67       10.56      5.31 o 
  14  20   1      142.47      143.32      7.81 o 
  15  20   1       11.07        2.31      4.91 o 
  16  20   1        0.11        0.08      4.84 o 
  17  20   1        0.01       -1.44      4.42 o 
   1  21   1       14.99        6.46      3.66 o 
   2  21   1       11.26       -2.62      3.00 o 
   3  21   1       15.48        4.65      3.21 o 
   4  21   1        2.14       -3.13      3.13 o 
   5  21   1        0.23       -3.26      3.26 o 
   6  21   1        3.10       -3.42      3.42 o 
   7  21   1       10.88       -3.52      3.52 o 
   8  21   1       17.05       19.30      4.56 o 
   9  21   1       13.24        5.42      4.67 o 
  10  21   1        0.08       -2.26      4.41 o 
  11  21   1        0.10       -4.68      5.12 o 
  12  21   1       15.63       17.67      4.10 o 
  13  21   1       31.39       21.72      7.66 o 
  14  21   1       11.88        7.04      5.19 o 
  15  21   1        0.20       -4.90      4.90 o 
   1  22   1        0.81       -3.88      3.88 o 
   2  22   1        2.67       -3.71      3.71 o 
   3  22   1        7.36        1.93      3.81 o 
   4  22   1        1.36       -3.50      3.50 o 
   5  22   1        2.66        3.38      3.52 o 
   6  22   1        4.84        0.25      3.67 o 
   7  22   1        4.31        2.21      3.73 o 
   8  22   1        0.52       -4.87      4.87 o 
   9  22   1       12.30       15.12      5.27 o 
  10  22   1        5.44        1.38      4.49 o 
  11  22   1        1.69        9.16      4.99 o 
  12  22   1        6.94       -0.69      5.73 o 
  13  22   1        7.40       11.35      6.72 o 
  14  22   1        4.96       -0.73      5.21 o 
   1  23   1       21.91       14.40      4.54 o 
   2  23   1       25.70       21.95      4.52 o 
   3  23   1       11.29        6.14      4.51 o 
   4  23   1       12.31        5.43      4.71 o 
   5  23   1        8.81        7.31      4.96 o 
   6  23   1        2.70        8.01      4.38 o 
   7  23   1        0.15       -0.04      4.94 o 
   8  23   1       21.68       24.56      5.64 o 
   9  23   1       16.01       12.02      5.55 o 
  10  23   1        9.94       15.41      5.02 o 
  11  23   1        4.65       12.73      6.09 o 
  12  23   1        3.08        0.75      6.34 o 
  13  23   1        0.17       -0.23      7.58 o 
   1  24   1       24.97       13.87      4.75 o 
   2  24   1        6.54       -4.52      4.52 o 
   3  24   1       16.20        9.46      5.00 o 
   4  24   1       83.49       78.56      7.00 o 
   5  24   1        2.61        0.77      4.65 o 
   6  24   1        0.68       -5.31      5.31 o 
   7  24   1       11.11        8.65      5.88 o 
   8  24   1        1.14       -4.88      4.88 o 
   9  24   1        6.13       -1.54      6.01 o 
  10  24   1        0.02       -4.66      4.66 o 
  11  24   1        0.50        4.63      7.05 o 
   1  25   1        2.45        0.91      5.28 o 
   2  25   1        5.55        8.97      5.47 o 
   3  25   1       26.86       18.62      5.72 o 
   4  25   1        0.21       -1.31      5.12 o 
   5  25   1        0.58       -5.27      6.12 o 
   6  25   1        2.02       -5.33      5.33 o 
   7  25   1        5.00       -3.52      5.57 o 
   8  25   1        2.25       -3.82      5.66 o 
   1  26   1        4.70        9.38      5.80 o 
   2  26   1        0.00       -5.38      5.38 o 
   3  26   1        2.24        1.74      5.60 o 
   4  26   1        0.29       -6.23      6.23 o 
   5  26   1        1.19       -2.33      9.40 o 
   1   0   2     1513.05     1522.82     25.86 o 
   2   0   2    22264.69    21654.37    207.91 o 
   3   0   2     2677.50     2869.81     31.84 o 
   4   0   2     1578.25     1402.85     12.39 o 
   5   0   2      225.83      288.52      3.22 o 
   6   0   2     7693.43     7192.85     49.45 o 
   7   0   2    11059.99    12095.61     78.21 o 
   8   0   2     5376.59     5290.38     36.93 o 
   9   0   2     1852.52     1906.42     14.94 o 
  10   0   2     4648.77     4590.68     31.87 o 
  11   0   2     3778.33     3668.25     25.02 o 
  12   0   2     4769.28     4744.45     33.34 o 
  13   0   2      152.89      148.57      6.29 o 
  14   0   2     4347.78     4355.38     33.02 o 
  15   0   2     1802.57     1801.18     14.43 o 
  16   0   2     2963.26     2931.95     26.56 o 
  17   0   2      164.10      182.64      4.37 o 
  18   0   2     1142.69     1101.32     11.16 o 
  19   0   2       47.70       51.31      4.97 o 
  20   0   2     1366.00     1402.92     28.58 o 
  21   0   2       40.99       48.47      9.75 o 
  22   0   2     1008.87     1094.43     22.65 o 
  23   0   2       14.04       17.40      6.13 o 
  24   0   2      450.77      462.69     16.18 o 
  25   0   2       35.27       30.88      6.96 o 
   1   1   2    63219.91    63769.26   1372.57 o 
   2   1   2    32862.91    32863.78    248.95 o 
   3   1   2    37320.42    36845.91    276.39 o 
   4   1   2     2002.44     2265.73     16.51 o 
   5   1   2    15224.97    14814.29     84.80 o 
   6   1   2      636.79      658.12      5.20 o 
   7   1   2    11621.44    11251.46     60.77 o 
   8   1   2      549.49      634.76      4.64 o 
   9   1   2    11973.58    11717.98     57.15 o 
  10   1   2        9.85        3.88      1.01 o 
  11   1   2    10924.75    10850.97     47.36 o 
  12   1   2        4.64        5.10      1.12 o 
  13   1   2     4415.53     4322.87     20.76 o 
  14   1   2      295.14      273.08      3.77 o 
  15   1   2     2959.75     2906.62     14.65 o 
  16   1   2       18.15       19.78      1.75 o 
  17   1   2     2128.94     2102.97     14.21 o 
  18   1   2        9.52       14.78      2.80 o 
  19   1   2     1450.52     1433.31     15.29 o 
  20   1   2       72.06       74.07      4.17 o 
  21   1   2     1253.40     1310.81     18.77 o 
  22   1   2        2.25        5.76      5.38 o 
  23   1   2      705.64      736.11     21.89 o 
  24   1   2       13.27       15.64      3.92 o 
  25   1   2      326.35      317.76      9.20 o 
  26   1   2       20.86       25.79     10.06 o 
   0   2   2    15012.47    15421.92    333.67 o 
   1   2   2     5145.64     5043.40     55.86 o 
   2   2   2     3003.54     2964.06     23.61 o 
   3   2   2       70.78       88.38      1.65 o 
   4   2   2     7511.99     7268.49     39.56 o 
   5   2   2      655.96      599.56      4.40 o 
   6   2   2    12778.68    12632.84     91.74 o 
   7   2   2     5120.77     5327.70     36.28 o 
   8   2   2     6745.59     6499.74     37.74 o 
   9   2   2      350.07      341.50      4.38 o 
  10   2   2     2825.92     2802.49     14.61 o 
  11   2   2      341.75      321.79      4.10 o 
  12   2   2     2860.66     2822.37     15.43 o 
  13   2   2      693.56      711.67      7.17 o 
  14   2   2     2870.17     2860.18     16.48 o 
  15   2   2      612.61      630.46      6.79 o 
  16   2   2     2049.60     2036.89     15.32 o 
  17   2   2        1.29        6.30      2.58 o 
  18   2   2     1184.21     1157.08     12.77 o 
  19   2   2        7.74        7.44      2.55 o 
  20   2   2      901.38      897.88      9.95 o 
  21   2   2       11.16       11.84      3.15 o 
  22   2   2      702.77      749.24     15.87 o 
  23   2   2       39.99       46.75      4.97 o 
  24   2   2      342.30      355.06     19.81 o 
  25   2   2        5.29       12.79     27.71 o 
   0   3   2     8491.33     9360.04    145.30 o 
   1   3   2    33676.96    34197.65    383.88 o 
   2   3   2      465.71      525.97     10.31 o 
   3   3   2    17133.86    17176.55    111.74 o 
   4   3   2     1880.54     2216.45     14.52 o 
   5   3   2    19061.13    19308.64    103.89 o 
   6   3   2     2210.19     2438.52     15.44 o 
   7   3   2    11217.78    11088.76     72.98 o 
   8   3   2      861.90      830.11      7.34 o 
   9   3   2    11585.19    11631.08     64.29 o 
  10   3   2      512.37      474.89      4.70 o 
  11   3   2     5267.74     5267.04     28.69 o 
  12   3   2      556.10      550.36      5.08 o 
  13   3   2     4162.62     4093.66     21.37 o 
  14   3   2      177.06      169.67      4.65 o 
  15   3   2     2358.02     2340.23     14.73 o 
  16   3   2       76.21       83.00      3.58 o 
  17   3   2     2155.61     2197.60     15.90 o 
  18   3   2        2.23        2.23      2.61 o 
  19   3   2     1397.97     1382.92     14.33 o 
  20   3   2       16.40       13.13      2.82 o 
  21   3   2     1107.55     1121.95     11.86 o 
  22   3   2       76.64       87.58      6.40 o 
  23   3   2      608.41      661.59     17.66 o 
  24   3   2       50.52       55.56      8.75 o 
  25   3   2      336.13      348.01     13.52 o 
   0   4   2    45560.21    48530.02   1297.81 o 
   1   4   2     9670.00    10366.58     85.98 o 
   2   4   2    21979.60    22036.52    150.35 o 
   3   4   2      450.60      496.64      3.98 o 
   4   4   2    37082.62    37477.95    208.63 o 
   5   4   2      204.59      203.40      2.43 o 
   6   4   2    20592.92    20737.12    102.51 o 
   7   4   2        0.72        1.89      1.19 o 
   8   4   2    13732.52    13662.20     77.07 o 
   9   4   2      851.59      875.89      6.50 o 
  10   4   2     5707.16     5634.55     27.01 o 
  11   4   2      855.85      838.96      6.13 o 
  12   4   2     3303.29     3252.51     18.96 o 
  13   4   2       80.12       83.71      2.62 o 
  14   4   2     4049.53     3974.77     22.32 o 
  15   4   2       13.01       15.30      2.30 o 
  16   4   2     2289.96     2288.11     15.59 o 
  17   4   2        8.79        6.48      3.01 o 
  18   4   2     1233.77     1200.07     11.70 o 
  19   4   2       14.91       19.97      3.50 o 
  20   4   2      735.21      695.49      9.13 o 
  21   4   2       24.60       29.04      3.13 o 
  22   4   2      673.64      691.20      9.94 o 
  23   4   2       12.91       12.60      4.89 o 
  24   4   2      394.87      407.58     13.54 o 
  25   4   2        8.65        5.48      5.52 o 
   0   5   2     2780.22     2674.06     42.41 o 
   1   5   2    11739.14    11744.17     74.68 o 
   2   5   2      250.57      331.58      6.28 o 
   3   5   2     5003.57     4833.11     27.03 o 
   4   5   2      299.07      337.89      3.81 o 
   5   5   2     5704.19     5479.41     32.48 o 
   6   5   2      174.44      170.27      2.14 o 
   7   5   2     6020.53     5990.52     28.38 o 
   8   5   2     2292.63     2322.67     12.23 o 
   9   5   2     6460.12     6452.37     32.33 o 
  10   5   2     1208.82     1151.02      7.19 o 
  11   5   2     3328.44     3244.41     15.80 o 
  12   5   2       70.10       71.89      1.92 o 
  13   5   2     3659.43     3644.04     18.46 o 
  14   5   2       17.91       22.85      1.89 o 
  15   5   2     2469.31     2451.79     15.27 o 
  16   5   2        5.86        4.45      2.18 o 
  17   5   2     1342.13     1363.37     13.24 o 
  18   5   2       45.26       40.87      3.53 o 
  19   5   2     1036.63     1021.37     12.17 o 
  20   5   2      142.83      149.35      4.90 o 
  21   5   2      905.01      944.26     11.34 o 
  22   5   2      163.49      170.14      6.05 o 
  23   5   2      563.57      590.91     11.55 o 
  24   5   2        0.21        2.75      5.41 o 
  25   5   2      342.85      367.47     23.61 o 
   0   6   2    14615.35    14518.66    160.06 o 
   1   6   2      203.55      280.86      3.65 o 
   2   6   2    17475.26    17749.43    100.46 o 
   3   6   2      156.48      143.34      3.54 o 
   4   6   2    17307.83    17401.03     87.24 o 
   5   6   2     2331.70     2382.53     15.19 o 
   6   6   2    14774.83    14845.05     65.22 o 
   7   6   2       91.16      122.47      2.25 o 
   8   6   2     7488.99     7590.59     35.70 o 
   9   6   2      144.61      133.98      2.39 o 
  10   6   2     3880.44     3895.34     20.27 o 
  11   6   2      100.86       77.93      2.07 o 
  12   6   2     2949.31     2949.38     13.91 o 
  13   6   2        0.85        0.22      1.24 o 
  14   6   2     2798.13     2784.23     14.84 o 
  15   6   2       12.57       14.59      2.06 o 
  16   6   2     2146.31     2142.22     14.73 o 
  17   6   2      203.73      191.99      5.04 o 
  18   6   2     1127.74     1110.51     10.48 o 
  19   6   2        0.36       -0.06      3.18 o 
  20   6   2      583.61      557.46      9.06 o 
  21   6   2        3.37       -2.38      3.46 o 
  22   6   2      435.60      444.81     10.95 o 
  23   6   2       21.00       23.67      5.14 o 
  24   6   2      410.88      408.31     10.48 o 
  25   6   2        5.53        9.47      6.80 o 
   0   7   2     8093.31     8918.34     90.01 o 
   1   7   2    11159.48    10912.88     65.20 o 
   2   7   2      596.88      517.67      4.53 o 
   3   7   2     8805.09     8747.41     49.68 o 
   4   7   2      752.90      736.41      6.09 o 
   5   7   2     7373.01     7452.97     41.44 o 
   6   7   2       65.90       48.79      1.71 o 
   7   7   2    11701.62    11788.60     50.51 o 
   8   7   2       78.29       72.92      1.95 o 
   9   7   2     4360.18     4395.07     21.40 o 
  10   7   2      329.65      302.28      3.29 o 
  11   7   2     4543.95     4515.11     21.88 o 
  12   7   2      488.43      441.25      4.07 o 
  13   7   2     3407.65     3407.46     16.66 o 
  14   7   2       46.54       37.77      1.87 o 
  15   7   2     3369.39     3361.65     18.76 o 
  16   7   2       25.44       27.90      2.62 o 
  17   7   2     1794.79     1810.26     16.02 o 
  18   7   2        9.79       13.50      3.58 o 
  19   7   2     1569.97     1597.65     18.28 o 
  20   7   2        4.12        5.05      4.30 o 
  21   7   2      875.19      899.56     13.35 o 
  22   7   2       68.13       69.73      6.43 o 
  23   7   2      522.94      532.50     12.03 o 
  24   7   2        0.12        0.84      4.35 o 
  25   7   2      286.96      303.41     14.39 o 
   0   8   2     2697.36     2632.32     30.19 o 
   1   8   2      336.88      360.94      4.21 o 
   2   8   2    11100.53    11335.80     58.59 o 
   3   8   2      709.66      677.23      5.98 o 
   4   8   2     8011.96     8355.28     42.76 o 
   5   8   2       75.54       96.88      2.78 o 
   6   8   2     9143.04     9371.53     47.57 o 
   7   8   2      494.41      464.90      3.95 o 
   8   8   2     4695.52     4673.48     23.94 o 
   9   8   2      156.84      153.93      2.58 o 
  10   8   2     3223.45     3216.92     15.89 o 
  11   8   2      160.65      159.93      3.04 o 
  12   8   2     2703.43     2655.78     14.85 o 
  13   8   2       39.80       38.42      2.47 o 
  14   8   2     2391.41     2371.83     13.97 o 
  15   8   2       19.93       28.36      2.13 o 
  16   8   2     2555.92     2584.06     17.38 o 
  17   8   2       31.70       32.76      3.02 o 
  18   8   2     1424.93     1443.16     14.01 o 
  19   8   2       78.42       84.54      5.13 o 
  20   8   2      848.46      842.42     14.51 o 
  21   8   2        0.03       -0.73      4.88 o 
  22   8   2      410.71      395.34     10.92 o 
  23   8   2        0.02        4.98      5.14 o 
  24   8   2      367.29      388.45     10.94 o 
   0   9   2     4631.41     4901.40     44.83 o 
   1   9   2    11854.52    11912.53     67.32 o 
   2   9   2     1497.73     1543.29      9.73 o 
   3   9   2     9541.90     9768.50     56.14 o 
   4   9   2      253.39      255.64      3.74 o 
   5   9   2     4978.10     5134.32     28.53 o 
   6   9   2       11.33       13.60      1.64 o 
   7   9   2     6907.38     7031.74     32.83 o 
   8   9   2      120.30      108.63      2.10 o 
   9   9   2     4177.58     4106.03     18.20 o 
  10   9   2      229.61      241.40      3.34 o 
  11   9   2     3736.47     3686.37     18.94 o 
  12   9   2       70.85       64.93      2.74 o 
  13   9   2     2611.50     2579.58     16.57 o 
  14   9   2       82.89       86.33      2.99 o 
  15   9   2     2353.67     2337.89     14.13 o 
  16   9   2      202.67      202.01      5.70 o 
  17   9   2     1131.73     1135.22     12.14 o 
  18   9   2        6.32        7.81      3.45 o 
  19   9   2     1077.85     1080.31     13.96 o 
  20   9   2       56.86       49.72      6.08 o 
  21   9   2      730.20      765.69     14.29 o 
  22   9   2       50.30       42.19      7.29 o 
  23   9   2      397.40      414.69     13.12 o 
  24   9   2       22.91       24.84      6.04 o 
   0  10   2     3140.23     3029.84     32.45 o 
   1  10   2       34.69       33.57      2.34 o 
   2  10   2     4119.71     4204.46     24.11 o 
   3  10   2        1.25        4.51      1.93 o 
   4  10   2     3281.42     3415.43     18.99 o 
   5  10   2     2052.06     1991.51     10.83 o 
   6  10   2     2246.90     2327.00     13.12 o 
   7  10   2       33.01       41.33      2.02 o 
   8  10   2     2252.88     2299.50     11.99 o 
   9  10   2       12.11       17.33      1.62 o 
  10  10   2     2665.85     2677.43     13.57 o 
  11  10   2       80.29       70.43      2.04 o 
  12  10   2     2440.37     2453.99     14.28 o 
  13  10   2        0.44       -0.13      1.97 o 
  14  10   2     1785.94     1760.64     12.65 o 
  15  10   2       70.17       73.58      3.04 o 
  16  10   2     1131.27     1125.68      8.52 o 
  17  10   2      312.59      338.48      8.41 o 
  18  10   2      916.72      921.90     10.70 o 
  19  10   2        1.19        2.86      4.19 o 
  20  10   2      617.29      623.98     11.03 o 
  21  10   2       14.68       17.38      5.62 o 
  22  10   2      421.28      422.77     11.61 o 
  23  10   2       31.74       28.76      5.98 o 
  24  10   2      333.98      356.17     11.92 o 
   0  11   2     1249.78     1294.67     14.04 o 
   1  11   2    14492.35    14455.78     77.42 o 
   2  11   2     1456.24     1331.07     10.84 o 
   3  11   2     9151.91     9266.33     50.49 o 
   4  11   2        1.68        4.22      1.99 o 
   5  11   2     7365.18     7447.28     32.53 o 
   6  11   2      273.44      286.14      3.68 o 
   7  11   2     5314.93     5367.38     21.77 o 
   8  11   2        2.45        1.68      1.49 o 
   9  11   2     6362.19     6398.30     27.70 o 
  10  11   2       23.50       33.23      1.88 o 
  11  11   2     4290.43     4308.85     22.24 o 
  12  11   2       19.95       18.19      1.91 o 
  13  11   2     3352.26     3325.78     18.98 o 
  14  11   2        0.79        2.01      2.04 o 
  15  11   2     1371.82     1338.67      9.67 o 
  16  11   2       91.14       90.84      2.77 o 
  17  11   2     1083.52     1056.94      8.88 o 
  18  11   2       22.04       23.00      3.41 o 
  19  11   2      902.90      919.67     11.85 o 
  20  11   2        7.90        6.24      3.85 o 
  21  11   2      637.70      678.36     12.35 o 
  22  11   2       12.16        9.07      4.51 o 
  23  11   2      441.70      468.10     14.57 o 
   0  12   2     4759.87     4770.67     33.82 o 
   1  12   2       45.08       52.41      2.22 o 
   2  12   2     2882.80     2881.70     18.66 o 
   3  12   2      556.73      570.66      6.08 o 
   4  12   2     4405.11     4471.66     23.79 o 
   5  12   2      699.36      628.46      5.13 o 
   6  12   2     2597.96     2627.02     14.03 o 
   7  12   2       37.10       39.75      1.89 o 
   8  12   2     2862.08     2935.30     13.77 o 
   9  12   2        1.15        2.07      1.69 o 
  10  12   2     2432.77     2492.83     13.71 o 
  11  12   2        0.06        2.36      1.95 o 
  12  12   2     1824.22     1835.99     11.28 o 
  13  12   2       77.95       77.70      3.22 o 
  14  12   2     1268.07     1261.67     10.61 o 
  15  12   2       53.66       43.91      2.66 o 
  16  12   2      632.10      640.47      6.97 o 
  17  12   2       31.51       24.77      2.36 o 
  18  12   2      822.11      850.01     10.64 o 
  19  12   2        5.58        0.40      4.22 o 
  20  12   2      506.65      518.27     10.64 o 
  21  12   2       14.01       16.74      4.52 o 
  22  12   2      370.04      384.03     10.90 o 
  23  12   2        0.19       -3.11      4.65 o 
   0  13   2      106.62       92.94      4.01 o 
   1  13   2     3971.20     4011.84     20.61 o 
   2  13   2       60.59       62.49      2.42 o 
   3  13   2     4494.19     4449.02     25.21 o 
   4  13   2       68.15       71.03      2.70 o 
   5  13   2     3692.14     3715.90     17.99 o 
   6  13   2       85.11       85.16      2.60 o 
   7  13   2     2534.60     2516.28     13.01 o 
   8  13   2      113.80      120.30      2.99 o 
   9  13   2     3739.16     3834.41     19.69 o 
  10  13   2      529.85      536.46      5.61 o 
  11  13   2     2060.86     2060.54     13.34 o 
  12  13   2      110.02      102.30      3.15 o 
  13  13   2     1445.57     1452.00     11.85 o 
  14  13   2      107.25       98.43      3.92 o 
  15  13   2      774.53      749.70      8.54 o 
  16  13   2       50.07       42.88      2.82 o 
  17  13   2      812.58      817.66      7.99 o 
  18  13   2        9.72        4.57      3.65 o 
  19  13   2      660.02      689.39     11.96 o 
  20  13   2       25.41       19.36      4.35 o 
  21  13   2      445.05      475.28     11.51 o 
  22  13   2       26.70       20.16      5.28 o 
   0  14   2     3292.07     3344.92     24.29 o 
   1  14   2       39.47       52.64      2.35 o 
   2  14   2     3880.25     3834.91     18.50 o 
   3  14   2        8.10        5.88      2.00 o 
   4  14   2     3725.18     3710.45     19.32 o 
   5  14   2       21.00       25.38      2.00 o 
   6  14   2     3071.06     3095.61     16.21 o 
   7  14   2      275.33      275.20      4.35 o 
   8  14   2     2852.08     2894.35     15.62 o 
   9  14   2       18.12       19.10      2.45 o 
  10  14   2     2138.19     2167.81     14.77 o 
  11  14   2       43.26       44.66      2.94 o 
  12  14   2     1657.03     1658.16     11.74 o 
  13  14   2       19.67       11.06      2.82 o 
  14  14   2     1165.76     1167.92     11.10 o 
  15  14   2       64.65       61.30      3.33 o 
  16  14   2      734.20      729.27      7.61 o 
  17  14   2       46.13       42.02      3.03 o 
  18  14   2      634.77      658.84     11.71 o 
  19  14   2        4.64        0.47      4.30 o 
  20  14   2      465.18      471.55     13.07 o 
  21  14   2        1.39        0.09      6.91 o 
  22  14   2      298.72      284.97     15.10 o 
   0  15   2      306.15      361.28      7.88 o 
   1  15   2     2802.96     2797.50     14.76 o 
   2  15   2      238.04      255.63      4.50 o 
   3  15   2     3409.76     3371.52     17.96 o 
   4  15   2       19.27       15.06      2.20 o 
   5  15   2     2394.96     2380.03     14.59 o 
   6  15   2      458.08      486.49      5.73 o 
   7  15   2     2351.38     2324.77     14.11 o 
   8  15   2       51.78       57.62      2.79 o 
   9  15   2     2045.76     2055.64     14.91 o 
  10  15   2       57.17       60.18      3.33 o 
  11  15   2     2484.06     2505.74     17.03 o 
  12  15   2        1.55        4.10      2.81 o 
  13  15   2     1493.24     1515.43     13.14 o 
  14  15   2       83.36       83.27      4.24 o 
  15  15   2     1011.60     1025.02     10.65 o 
  16  15   2        0.07       -1.15      2.60 o 
  17  15   2      906.44      936.32     11.29 o 
  18  15   2       21.06       20.80      3.38 o 
  19  15   2      603.69      683.89     21.48 o 
  20  15   2       14.13        9.67      5.17 o 
  21  15   2      368.80      370.41     12.66 o 
   0  16   2     2344.80     2346.95     21.40 o 
   1  16   2       59.74       66.54      2.78 o 
   2  16   2     2876.65     2848.20     17.51 o 
   3  16   2      195.42      208.20      4.39 o 
   4  16   2     2186.76     2177.61     13.29 o 
   5  16   2       40.24       39.72      2.87 o 
   6  16   2     2385.22     2406.42     15.10 o 
   7  16   2      274.01      291.56      5.59 o 
   8  16   2     1557.16     1576.52     11.21 o 
   9  16   2       91.58       93.75      4.04 o 
  10  16   2     1211.03     1229.10     10.71 o 
  11  16   2      119.24      119.75      4.42 o 
  12  16   2     1375.60     1391.98     12.37 o 
  13  16   2       25.89       20.82      3.04 o 
  14  16   2      889.28      901.83     11.98 o 
  15  16   2        1.39        0.31      3.38 o 
  16  16   2      752.56      780.89     11.01 o 
  17  16   2        0.68        3.03      3.51 o 
  18  16   2      458.35      456.18      8.40 o 
  19  16   2       66.07       69.46      5.93 o 
  20  16   2      311.11      315.96     12.90 o 
   0  17   2       18.67       19.80      3.41 o 
   1  17   2     1253.23     1219.27     10.25 o 
   2  17   2      992.25     1025.05      9.36 o 
   3  17   2     1936.71     1946.17     13.46 o 
   4  17   2      162.17      163.18      4.09 o 
   5  17   2     1763.14     1772.93     12.56 o 
   6  17   2       19.17       22.26      2.88 o 
   7  17   2     1330.79     1342.28     13.55 o 
   8  17   2        0.57       -2.71      2.71 o 
   9  17   2     1005.79     1003.19     11.77 o 
  10  17   2      219.97      210.71      6.60 o 
  11  17   2     1042.13     1055.59     10.60 o 
  12  17   2      102.42      105.39      4.34 o 
  13  17   2      786.09      806.34     10.53 o 
  14  17   2        3.24       -4.06      4.06 o 
  15  17   2      776.30      806.22     12.07 o 
  16  17   2        1.54        1.20      4.08 o 
  17  17   2      711.25      770.37     12.42 o 
  18  17   2       33.63       34.59      3.84 o 
  19  17   2      395.70      417.07     13.98 o 
  20  17   2       13.88       14.28      7.27 o 
   0  18   2     1707.35     1637.57     17.09 o 
   1  18   2       26.09       29.72      3.13 o 
   2  18   2     1709.74     1698.27     13.53 o 
   3  18   2      220.96      226.22      4.89 o 
   4  18   2     2471.06     2456.70     15.87 o 
   5  18   2      231.05      237.07      5.42 o 
   6  18   2     1890.30     1889.62     14.64 o 
   7  18   2      356.40      366.23      6.25 o 
   8  18   2     1413.06     1382.01     12.81 o 
   9  18   2       23.57       19.94      3.54 o 
  10  18   2      933.65      948.76     12.08 o 
  11  18   2       22.11       23.03      4.31 o 
  12  18   2      723.82      701.93     10.13 o 
  13  18   2       39.51       39.78      4.04 o 
  14  18   2      741.22      758.20     12.06 o 
  15  18   2        0.36       -3.91      3.91 o 
  16  18   2      713.71      771.58     14.12 o 
  17  18   2        2.55        1.68      3.35 o 
  18  18   2      432.10      459.77      9.86 o 
  19  18   2        3.64        8.98      4.99 o 
   0  19   2        7.60       16.63      5.02 o 
   1  19   2     1908.68     1873.44     18.08 o 
   2  19   2       14.96       13.39      2.88 o 
   3  19   2     1948.21     1988.22     14.15 o 
   4  19   2       58.47       62.72      3.66 o 
   5  19   2     2437.57     2486.87     18.67 o 
   6  19   2      219.22      220.24      5.64 o 
   7  19   2     1388.05     1380.37     12.25 o 
   8  19   2        0.52        0.36      3.30 o 
   9  19   2     1242.23     1256.21     14.58 o 
  10  19   2       33.26       36.69      4.85 o 
  11  19   2      867.53      893.91     12.97 o 
  12  19   2       77.20       74.66      4.72 o 
  13  19   2      772.22      805.66     13.96 o 
  14  19   2       12.04        5.11      4.97 o 
  15  19   2      589.34      606.60     11.74 o 
  16  19   2        9.68       13.07      4.56 o 
  17  19   2      505.40      543.63     10.38 o 
  18  19   2       47.87       59.29      4.98 o 
   0  20   2     1169.02     1163.76     18.29 o 
   1  20   2        7.05       16.45      3.42 o 
   2  20   2      715.25      709.77      8.36 o 
   3  20   2       27.32       23.90      2.97 o 
   4  20   2      986.94     1010.95     10.69 o 
   5  20   2       50.82       52.01      3.77 o 
   6  20   2      737.85      712.23      8.89 o 
   7  20   2        0.04       -3.26      3.26 o 
   8  20   2      565.46      563.20      9.19 o 
   9  20   2       75.31       70.15      5.57 o 
  10  20   2      647.71      679.60     12.43 o 
  11  20   2        8.01        2.33      4.85 o 
  12  20   2      518.61      518.95     10.11 o 
  13  20   2       53.95       50.41      6.33 o 
  14  20   2      378.00      372.20     12.25 o 
  15  20   2       14.32       12.21      5.10 o 
  16  20   2      278.11      261.89      9.02 o 
  17  20   2       39.39       40.06      6.14 o 
   0  21   2       82.22       89.84      6.71 o 
   1  21   2     1426.59     1441.27     14.20 o 
   2  21   2        0.17        1.30      3.00 o 
   3  21   2     1199.44     1194.22     11.46 o 
   4  21   2      136.76      137.82      5.18 o 
   5  21   2     1180.24     1186.95     12.16 o 
   6  21   2       31.89       29.76      3.90 o 
   7  21   2      856.08      874.17     11.52 o 
   8  21   2      112.64      117.00      6.39 o 
   9  21   2      826.46      844.00     13.14 o 
  10  21   2        7.60        5.87      4.57 o 
  11  21   2      782.81      814.84     14.72 o 
  12  21   2        3.54        2.35      4.36 o 
  13  21   2      518.71      553.60     14.75 o 
  14  21   2        7.06        5.96      5.04 o 
  15  21   2      333.33      321.82      9.70 o 
   0  22   2      684.43      706.52     16.02 o 
   1  22   2       94.18       98.68      5.84 o 
   2  22   2      914.86      927.27     12.45 o 
   3  22   2       52.98       52.53      4.77 o 
   4  22   2      736.02      768.08     10.21 o 
   5  22   2        3.83        1.50      3.37 o 
   6  22   2      648.79      655.81      9.82 o 
   7  22   2        0.03       -3.49      3.66 o 
   8  22   2      596.01      615.42     12.49 o 
   9  22   2       35.67       33.07      5.67 o 
  10  22   2      729.20      777.25     13.60 o 
  11  22   2        7.78       16.90      5.17 o 
  12  22   2      474.32      490.86     14.90 o 
  13  22   2        0.56        0.38      6.00 o 
  14  22   2      283.72      269.49      9.93 o 
   0  23   2        6.87        7.93      6.18 o 
   1  23   2      736.79      761.31     14.08 o 
   2  23   2       31.66       39.10      4.82 o 
   3  23   2      839.25      875.28     18.54 o 
   4  23   2       23.49       23.87      4.90 o 
   5  23   2      657.91      688.42     12.59 o 
   6  23   2        1.12       -2.25      4.18 o 
   7  23   2      733.19      758.83     14.19 o 
   8  23   2       35.25       31.05      5.50 o 
   9  23   2      542.80      574.51     12.78 o 
  10  23   2        0.08        0.63      4.68 o 
  11  23   2      559.78      621.26     15.24 o 
  12  23   2        6.18        3.50      5.85 o 
   0  24   2      372.81      353.59     14.98 o 
   1  24   2       33.69       26.14      5.38 o 
   2  24   2      502.53      531.68     12.76 o 
   3  24   2       35.44       29.82      5.45 o 
   4  24   2      330.91      320.26     11.00 o 
   5  24   2       24.69       17.13      5.02 o 
   6  24   2      361.49      372.96     11.69 o 
   7  24   2       21.99       16.32      5.71 o 
   8  24   2      294.83      275.82      9.74 o 
   9  24   2        2.05       -2.36      4.86 o 
  10  24   2      361.72      403.80     11.03 o 
  11  24   2        4.02       12.70      7.23 o 
   0  25   2       12.04       21.07      7.25 o 
   1  25   2      506.20      519.59     12.22 o 
   2  25   2        0.04        0.45      5.24 o 
   3  25   2      433.93      422.52     11.89 o 
   4  25   2       37.78       25.32      6.05 o 
   5  25   2      337.68      297.41     11.34 o 
   6  25   2       32.75       30.16      6.81 o 
   7  25   2      326.40      317.54     11.98 o 
   8  25   2        9.48        5.57      5.98 o 
   0  26   2      541.12      572.11     24.49 o 
   1  26   2        2.31        5.67      5.64 o 
   2  26   2      496.63      533.75     14.46 o 
   3  26   2        0.35        1.28      5.27 o 
   4  26   2      407.88      376.75     14.39 o 
   5  26   2        4.56        1.50      9.64 o 
   1   1   3      435.43      428.26      7.94 o 
   2   1   3     6355.12     6536.52     47.50 o 
   3   1   3        9.89       13.39      1.13 o 
   4   1   3       30.94       28.15      1.15 o 
   5   1   3      329.56      374.97      3.13 o 
   6   1   3      114.16      107.33      1.64 o 
   7   1   3        0.00        2.11      1.26 o 
   8   1   3       23.78       26.34      1.01 o 
   9   1   3      281.70      243.25      2.41 o 
  10   1   3       82.79       72.27      1.46 o 
  11   1   3      390.24      354.68      3.20 o 
  12   1   3      152.17      137.66      2.96 o 
  13   1   3       93.67       84.29      2.18 o 
  14   1   3      234.31      224.18      3.31 o 
  15   1   3       72.08       61.89      2.04 o 
  16   1   3       67.63       59.45      2.12 o 
  17   1   3        0.11       -1.78      1.78 o 
  18   1   3       35.36       39.04      3.11 o 
  19   1   3       26.12       16.34      2.89 o 
  20   1   3       68.53       66.44      3.63 o 
  21   1   3        0.03       -1.41      4.17 o 
  22   1   3       10.35        6.32      4.18 o 
  23   1   3        0.01       -3.96      3.96 o 
  24   1   3        0.56       -4.32      5.22 o 
  25   1   3        1.96       -5.67      5.67 o 
  26   1   3        0.63        4.88      7.76 o 
   1   2   3       96.24       82.02      3.34 o 
   2   2   3     1722.50     1783.64     14.91 o 
   3   2   3       91.98       88.73      1.86 o 
   4   2   3       18.64       16.41      1.07 o 
   5   2   3      449.00      439.63      3.16 o 
   6   2   3        2.65       -0.90      0.90 o 
   7   2   3      501.62      521.78      3.87 o 
   8   2   3       47.78       39.31      1.39 o 
   9   2   3     1800.75     1799.79     10.78 o 
  10   2   3      508.66      450.98      3.56 o 
  11   2   3        0.75       -0.02      0.91 o 
  12   2   3       18.11        7.22      1.47 o 
  13   2   3      265.42      253.45      3.22 o 
  14   2   3       25.93       21.61      1.76 o 
  15   2   3        1.23        0.10      1.68 o 
  16   2   3      107.10       86.10      3.33 o 
  17   2   3       14.09        9.63      2.75 o 
  18   2   3      113.94      101.32      5.10 o 
  19   2   3      106.18      105.25      4.04 o 
  20   2   3        0.04       -3.23      3.23 o 
  21   2   3       33.20       22.18      3.30 o 
  22   2   3        4.57       -3.29      4.44 o 
  23   2   3        1.88       -6.30      6.30 o 
  24   2   3        1.36       -7.74      7.74 o 
  25   2   3        5.56       -1.48      9.72 o 
   1   3   3     2211.90     2214.40     23.94 o 
   2   3   3     2654.14     2794.10     20.71 o 
   3   3   3        3.94       -0.69      0.69 o 
   4   3   3       50.63       54.56      1.49 o 
   5   3   3      293.38      270.93      2.75 o 
   6   3   3       38.08       24.65      1.12 o 
   7   3   3      299.07      268.57      3.07 o 
   8   3   3      631.95      625.28      4.83 o 
   9   3   3      361.14      317.76      3.94 o 
  10   3   3      209.76      208.71      2.52 o 
  11   3   3        1.46       -1.47      1.47 o 
  12   3   3      833.28      789.70      5.42 o 
  13   3   3        0.13       -1.91      1.91 o 
  14   3   3       88.56       88.38      2.59 o 
  15   3   3      168.12      156.28      4.83 o 
  16   3   3      236.22      252.28      6.15 o 
  17   3   3       30.08       28.51      3.69 o 
  18   3   3       73.78       71.81      3.54 o 
  19   3   3        0.04       -2.54      2.54 o 
  20   3   3       17.94       11.47      2.87 o 
  21   3   3        6.56       -2.70      2.70 o 
  22   3   3       55.68       50.63     10.46 o 
  23   3   3        5.64       -6.85      7.70 o 
  24   3   3       19.53       14.47      6.10 o 
  25   3   3        0.14       -3.70      9.46 o 
   1   4   3     2071.26     2212.45     19.18 o 
   2   4   3     2067.95     2253.35     17.18 o 
   3   4   3      602.96      596.43      4.33 o 
   4   4   3       17.67       13.65      1.38 o 
   5   4   3      493.04      556.09      4.55 o 
   6   4   3      239.44      209.75      2.94 o 
   7   4   3       62.34       73.85      1.41 o 
   8   4   3       48.48       54.18      1.71 o 
   9   4   3      920.83      871.18      6.00 o 
  10   4   3       11.55        2.29      1.10 o 
  11   4   3      145.60      120.17      2.12 o 
  12   4   3      160.86      171.02      2.46 o 
  13   4   3       44.71       39.71      1.61 o 
  14   4   3      241.83      226.50      5.39 o 
  15   4   3      281.02      292.20      5.14 o 
  16   4   3        8.05       -0.92      2.42 o 
  17   4   3       47.19       39.83      3.24 o 
  18   4   3       17.93        6.51      3.16 o 
  19   4   3       33.39       27.36      3.28 o 
  20   4   3       11.13        1.08      3.26 o 
  21   4   3       10.35        9.31      3.18 o 
  22   4   3        0.03       -3.37      3.37 o 
  23   4   3        1.32        0.16      4.05 o 
  24   4   3        0.02       -5.18      5.18 o 
  25   4   3        0.28       -5.55      5.55 o 
   1   5   3      264.78      236.30      3.55 o 
   2   5   3     1065.86     1144.05      9.53 o 
   3   5   3      904.98     1010.92      7.17 o 
   4   5   3       47.58       68.37      1.64 o 
   5   5   3      175.98      165.43      2.62 o 
   6   5   3       35.59       27.67      1.24 o 
   7   5   3      926.06      936.09      6.03 o 
   8   5   3      193.77      251.02      2.74 o 
   9   5   3      186.70      144.34      2.78 o 
  10   5   3      658.80      611.12      4.68 o 
  11   5   3      311.24      332.53      3.38 o 
  12   5   3      145.94      128.76      2.65 o 
  13   5   3      136.42      139.39      2.29 o 
  14   5   3       68.14       76.59      2.02 o 
  15   5   3        4.41       -1.99      1.99 o 
  16   5   3       12.82        8.18      2.32 o 
  17   5   3        0.03       -2.42      2.42 o 
  18   5   3       41.19       48.47      3.66 o 
  19   5   3        2.04       -3.11      3.11 o 
  20   5   3        1.14       -3.11      3.11 o 
  21   5   3        0.29       -2.96      2.96 o 
  22   5   3       11.87        9.20      3.69 o 
  23   5   3        0.97       -3.53      3.53 o 
  24   5   3        2.38       -6.00      6.00 o 
  25   5   3        4.95       -6.64      6.64 o 
   1   6   3        9.94        0.66      1.30 o 
   2   6   3      190.20      239.23      3.02 o 
   3   6   3     1006.51     1111.47      8.31 o 
   4   6   3      553.95      582.78      5.13 o 
   5   6   3      581.55      556.80      5.03 o 
   6   6   3      518.84      553.14      4.26 o 
   7   6   3     1142.02     1183.54      7.80 o 
   8   6   3      574.13      542.27      4.30 o 
   9   6   3     1223.20     1115.88      6.52 o 
  10   6   3        1.30       -1.43      1.43 o 
  11   6   3        0.59       -0.32      1.33 o 
  12   6   3      242.50      255.50      3.47 o 
  13   6   3      200.92      188.93      2.71 o 
  14   6   3        4.85       -1.69      1.69 o 
  15   6   3       26.29       25.21      2.02 o 
  16   6   3       68.71       55.37      3.59 o 
  17   6   3       34.17       31.75      2.94 o 
  18   6   3        0.14       -3.37      3.37 o 
  19   6   3       36.27       39.89      4.03 o 
  20   6   3       13.67       -0.33      3.60 o 
  21   6   3       10.99        4.44      4.08 o 
  22   6   3       35.73       24.18      5.15 o 
  23   6   3        1.62       -0.76      4.39 o 
  24   6   3        2.08       -2.63      4.46 o 
  25   6   3        0.17        2.86      7.00 o 
   1   7   3      531.14      632.59      6.38 o 
   2   7   3       72.62      102.70      2.29 o 
   3   7   3      470.53      463.64      4.95 o 
   4   7   3      143.92      144.11      3.24 o 
   5   7   3        1.44       -1.32      1.32 o 
   6   7   3      244.82      243.33      3.08 o 
   7   7   3        5.56       -1.30      1.30 o 
   8   7   3      160.71      150.97      2.74 o 
   9   7   3       12.71        8.09      1.47 o 
  10   7   3      888.88      842.79      5.62 o 
  11   7   3      290.45      284.94      3.69 o 
  12   7   3        1.32        0.53      1.51 o 
  13   7   3       34.04       22.83      1.84 o 
  14   7   3       96.61       98.36      2.59 o 
  15   7   3       88.49       79.03      2.69 o 
  16   7   3        0.99        2.71      2.36 o 
  17   7   3        9.06       -3.08      3.08 o 
  18   7   3       27.84       30.96      4.08 o 
  19   7   3       24.88        9.03      5.13 o 
  20   7   3        3.99        2.28      4.30 o 
  21   7   3        3.31       -5.32      5.32 o 
  22   7   3        0.25        4.65      5.19 o 
  23   7   3       12.71       13.06      5.43 o 
  24   7   3        3.78       -2.27      4.21 o 
  25   7   3        0.08       -7.04      7.04 o 
   1   8   3      224.96      227.25      3.53 o 
   2   8   3      107.31      101.78      2.55 o 
   3   8   3      612.76      632.19      5.60 o 
   4   8   3      139.21      125.60      2.61 o 
   5   8   3      542.21      570.46      6.05 o 
   6   8   3       14.73       14.63      1.73 o 
   7   8   3      856.38      796.30      5.67 o 
   8   8   3       34.54       29.10      1.75 o 
   9   8   3        0.03       -0.03      1.20 o 
  10   8   3      278.05      263.88      3.67 o 
  11   8   3       37.78       37.08      1.97 o 
  12   8   3       51.86       39.96      2.26 o 
  13   8   3        0.28       -0.53      1.76 o 
  14   8   3        2.90       -1.93      1.93 o 
  15   8   3       85.45       84.21      2.59 o 
  16   8   3       43.31       37.67      3.65 o 
  17   8   3        4.76       -0.71      2.61 o 
  18   8   3       28.58       17.08      3.45 o 
  19   8   3       85.01       84.38      5.09 o 
  20   8   3       18.03       -4.16      4.73 o 
  21   8   3       24.58       29.73      5.59 o 
  22   8   3       24.83       26.28      6.26 o 
  23   8   3        3.01        4.24      5.25 o 
  24   8   3        0.68       -6.90      6.90 o 
   1   9   3      906.25      876.44      8.01 o 
   2   9   3     1523.02     1564.94     10.11 o 
   3   9   3       39.84       47.90      3.28 o 
   4   9   3      855.71      836.23      7.09 o 
   5   9   3       28.97        6.20      1.59 o 
   6   9   3      400.59      390.85      4.56 o 
   7   9   3      402.67      360.87      4.11 o 
   8   9   3       72.01       71.00      1.91 o 
   9   9   3       33.07       27.83      1.61 o 
  10   9   3        0.41       -0.63      1.34 o 
  11   9   3       72.02       55.01      2.18 o 
  12   9   3        0.44        1.92      2.02 o 
  13   9   3       35.05       29.34      2.49 o 
  14   9   3       86.82       88.34      3.10 o 
  15   9   3        0.83       -2.71      2.71 o 
  16   9   3      359.52      363.15      5.05 o 
  17   9   3        0.52       -2.48      2.48 o 
  18   9   3       38.35       32.84      3.80 o 
  19   9   3        6.98       -3.90      3.90 o 
  20   9   3       29.65       22.75      4.55 o 
  21   9   3        1.30       -5.11      5.11 o 
  22   9   3        0.75        1.96      5.38 o 
  23   9   3       65.92       52.99      6.79 o 
  24   9   3       25.77       24.96      5.96 o 
   1  10   3        0.54       -1.49      1.49 o 
   2  10   3       14.20       -0.80      1.67 o 
   3  10   3     1543.81     1494.14     10.58 o 
   4  10   3      461.69      373.44      4.90 o 
   5  10   3       27.66       33.17      1.77 o 
   6  10   3       51.50       41.06      2.25 o 
   7  10   3      158.18      149.14      3.04 o 
   8  10   3      219.85      239.46      3.46 o 
   9  10   3      176.09      182.54      2.93 o 
  10  10   3       24.47        2.99      1.50 o 
  11  10   3       24.97       26.83      1.74 o 
  12  10   3      289.53      260.13      3.84 o 
  13  10   3       70.24       70.56      2.59 o 
  14  10   3       10.24       -2.14      2.38 o 
  15  10   3        0.37       -2.05      2.05 o 
  16  10   3       20.99        2.57      2.25 o 
  17  10   3        9.54        4.42      2.72 o 
  18  10   3       70.31       56.41      5.45 o 
  19  10   3       79.79       73.34      5.51 o 
  20  10   3        0.13       -4.10      4.10 o 
  21  10   3        3.30       -4.80      5.09 o 
  22  10   3       23.23       11.71      5.90 o 
  23  10   3        1.69       -3.39      5.49 o 
  24  10   3        0.76       -5.64      5.64 o 
   1  11   3      216.27      208.02      4.40 o 
   2  11   3      352.25      365.20      4.84 o 
   3  11   3      295.73      310.87      4.75 o 
   4  11   3        8.04        9.06      1.79 o 
   5  11   3       23.72        3.92      1.76 o 
   6  11   3      274.53      286.08      3.73 o 
   7  11   3      189.39      181.32      3.44 o 
   8  11   3      390.46      407.28      3.86 o 
   9  11   3       20.24       -2.32      2.32 o 
  10  11   3       11.11       12.69      1.64 o 
  11  11   3       61.99       41.14      2.50 o 
  12  11   3       97.08      104.63      2.72 o 
  13  11   3       12.27       -2.70      2.70 o 
  14  11   3      260.97      263.50      4.72 o 
  15  11   3        6.12       -2.38      2.38 o 
  16  11   3       51.72       44.74      2.85 o 
  17  11   3        1.19       -2.87      2.87 o 
  18  11   3       21.49       19.55      3.42 o 
  19  11   3        1.46       -6.05      6.05 o 
  20  11   3        0.53       -3.41      3.41 o 
  21  11   3        3.36        4.37      3.91 o 
  22  11   3       18.21       14.96      4.89 o 
  23  11   3       22.96       30.20      6.72 o 
   1  12   3        7.46        7.75      1.72 o 
   2  12   3      149.83      149.17      3.51 o 
   3  12   3       53.33       63.99      2.65 o 
   4  12   3       44.26       34.49      2.39 o 
   5  12   3       38.25       41.47      1.91 o 
   6  12   3       12.06        2.00      1.78 o 
   7  12   3      458.06      481.55      4.47 o 
   8  12   3       39.74       33.76      2.15 o 
   9  12   3       24.43       28.14      2.02 o 
  10  12   3       58.69       55.08      2.57 o 
  11  12   3       55.98       54.66      2.51 o 
  12  12   3       29.28       12.12      2.31 o 
  13  12   3        2.23       -0.52      2.31 o 
  14  12   3       22.16        5.82      2.57 o 
  15  12   3       27.21       23.02      2.64 o 
  16  12   3       91.92       85.87      4.16 o 
  17  12   3       35.64       33.98      2.52 o 
  18  12   3       11.74        0.01      4.94 o 
  19  12   3       14.12       12.91      4.00 o 
  20  12   3        8.80       -3.01      3.96 o 
  21  12   3       16.84        5.49      4.62 o 
  22  12   3        2.11       -1.12      5.08 o 
  23  12   3        5.20        4.60      5.30 o 
   1  13   3        1.35       -1.75      1.75 o 
   2  13   3      109.17      128.78      2.99 o 
   3  13   3      219.54      214.31      4.18 o 
   4  13   3      309.47      309.45      4.33 o 
   5  13   3       87.95       86.06      2.66 o 
   6  13   3       42.52       44.40      2.21 o 
   7  13   3        5.25       -1.79      1.79 o 
   8  13   3       63.66       74.63      2.61 o 
   9  13   3        0.05       -1.96      1.96 o 
  10  13   3       23.28       16.94      2.23 o 
  11  13   3      150.80      151.09      3.87 o 
  12  13   3       38.00       30.27      2.39 o 
  13  13   3        6.14       -2.55      2.55 o 
  14  13   3      166.28      165.93      4.58 o 
  15  13   3       66.52       59.99      3.56 o 
  16  13   3       30.41       30.97      2.88 o 
  17  13   3        0.26       -2.48      2.48 o 
  18  13   3        2.37       -3.10      3.10 o 
  19  13   3        0.35       -3.44      3.44 o 
  20  13   3        9.28       14.34      4.87 o 
  21  13   3        7.05        3.84      4.83 o 
  22  13   3        0.31       -2.87      5.54 o 
   1  14   3       20.51       20.80      1.95 o 
   2  14   3       59.57       49.83      2.78 o 
   3  14   3        0.50        0.08      1.96 o 
   4  14   3       52.50       45.96      2.75 o 
   5  14   3        0.14       -1.76      1.76 o 
   6  14   3      165.88      159.22      3.98 o 
   7  14   3       39.42       34.62      2.42 o 
   8  14   3      219.07      227.46      4.34 o 
   9  14   3       45.13       44.86      2.74 o 
  10  14   3       90.77       79.74      3.56 o 
  11  14   3       25.59       22.72      2.49 o 
  12  14   3        1.93       -2.25      2.25 o 
  13  14   3        0.30       -2.21      2.21 o 
  14  14   3        8.16       -3.11      3.11 o 
  15  14   3        2.03       -2.06      2.69 o 
  16  14   3        2.35       -2.67      2.67 o 
  17  14   3       51.90       46.29      3.13 o 
  18  14   3        7.06        1.85      4.66 o 
  19  14   3        2.62        3.12      4.34 o 
  20  14   3       51.87       50.74      6.98 o 
  21  14   3       22.19       22.74      7.74 o 
  22  14   3        9.37       -0.17      8.01 o 
   1  15   3       23.05        4.37      2.11 o 
   2  15   3       10.38       10.64      2.16 o 
   3  15   3        1.05       -2.42      2.42 o 
   4  15   3      268.02      277.95      4.64 o 
   5  15   3       54.51       46.30      2.84 o 
   6  15   3        0.00       -1.61      2.35 o 
   7  15   3        1.61       -2.67      2.67 o 
   8  15   3        0.29       -1.22      2.14 o 
   9  15   3       13.24       -2.55      2.55 o 
  10  15   3        3.71        3.55      2.49 o 
  11  15   3       43.44       33.85      3.18 o 
  12  15   3        1.24       -1.09      2.53 o 
  13  15   3      112.03      100.46      4.48 o 
  14  15   3       45.06       44.88      3.76 o 
  15  15   3       26.14       12.57      3.26 o 
  16  15   3       15.24       16.66      2.80 o 
  17  15   3       11.90       -2.35      3.23 o 
  18  15   3       12.18       11.26      3.59 o 
  19  15   3       18.02       15.46      5.01 o 
  20  15   3       24.30       24.10      5.36 o 
  21  15   3        1.78        4.40     13.10 o 
   1  16   3        4.32        0.61      2.02 o 
   2  16   3      288.31      278.06      5.18 o 
   3  16   3      279.40      290.22      5.00 o 
   4  16   3        6.36       -2.15      2.15 o 
   5  16   3      149.98      150.32      4.10 o 
   6  16   3       21.02        9.52      3.03 o 
   7  16   3      100.82      112.70      4.08 o 
   8  16   3        0.06       -2.52      2.52 o 
   9  16   3       28.86       22.88      3.35 o 
  10  16   3       96.74       97.77      4.20 o 
  11  16   3       37.74       40.98      3.13 o 
  12  16   3        9.23       -3.24      3.24 o 
  13  16   3        0.23       -2.62      2.62 o 
  14  16   3        9.29       -1.65      4.06 o 
  15  16   3       12.36       13.76      3.97 o 
  16  16   3        0.96       -3.89      3.89 o 
  17  16   3        2.77        6.42      3.39 o 
  18  16   3       35.97       35.91      4.97 o 
  19  16   3        1.46       -0.99      4.25 o 
  20  16   3        6.22       -4.83      4.83 o 
   1  17   3       35.23       17.46      2.94 o 
   2  17   3       38.73       36.51      3.09 o 
   3  17   3       17.51        3.30      2.69 o 
   4  17   3      265.25      281.36      4.91 o 
   5  17   3       83.57       80.54      3.65 o 
   6  17   3       26.87       25.79      2.96 o 
   7  17   3      223.58      221.11      5.26 o 
   8  17   3       65.36       68.45      3.55 o 
   9  17   3        0.01       -3.54      3.54 o 
  10  17   3       36.43       32.12      3.94 o 
  11  17   3        0.53       -2.72      2.72 o 
  12  17   3       13.15       10.10      3.20 o 
  13  17   3       25.02       12.41      3.38 o 
  14  17   3       27.35       36.18      4.81 o 
  15  17   3        6.16        2.20      4.31 o 
  16  17   3       29.78       28.42      4.41 o 
  17  17   3        2.36       -4.42      4.42 o 
  18  17   3       13.33       13.57      3.73 o 
  19  17   3        0.05       -4.62      4.62 o 
  20  17   3        0.75      -11.10     15.76 o 
   1  18   3       64.11       64.65      3.61 o 
   2  18   3       62.51       50.96      3.59 o 
   3  18   3        4.99        3.57      2.53 o 
   4  18   3        0.10       -2.56      2.56 o 
   5  18   3        6.85        3.48      2.85 o 
   6  18   3       15.74        1.21      2.95 o 
   7  18   3        8.03        0.80      2.82 o 
   8  18   3       29.67       18.18      3.57 o 
   9  18   3        9.35        6.75      3.44 o 
  10  18   3        6.51       -3.44      3.44 o 
  11  18   3       25.07       11.38      4.25 o 
  12  18   3        6.51       -3.58      3.58 o 
  13  18   3       12.96       18.18      3.82 o 
  14  18   3        0.21       -4.66      4.66 o 
  15  18   3       13.03        8.16      4.48 o 
  16  18   3        0.63       -3.74      4.33 o 
  17  18   3        1.55       -2.86      3.34 o 
  18  18   3       12.07       13.47      3.98 o 
  19  18   3       10.29        9.09      4.98 o 
   1  19   3        0.00       -2.83      2.83 o 
   2  19   3      109.82      100.24      4.02 o 
   3  19   3       99.48       93.97      3.90 o 
   4  19   3      111.87      111.40      4.38 o 
   5  19   3       53.30       47.84      3.85 o 
   6  19   3       51.90       53.29      3.74 o 
   7  19   3        4.61       -3.08      3.08 o 
   8  19   3       57.98       65.30      4.07 o 
   9  19   3        6.80       -3.84      3.84 o 
  10  19   3        4.80       -1.58      4.33 o 
  11  19   3        1.31       -3.98      3.98 o 
  12  19   3        0.08       -3.42      3.63 o 
  13  19   3       21.61       11.32      4.70 o 
  14  19   3       21.32       17.73      5.09 o 
  15  19   3        1.55       -2.35      4.49 o 
  16  19   3        1.49       -0.16      4.38 o 
  17  19   3        0.10       -4.59      4.59 o 
  18  19   3        7.42        6.95      5.02 o 
   1  20   3      181.57      187.16      5.61 o 
   2  20   3        1.25       -2.88      2.88 o 
   3  20   3       98.73      101.60      3.87 o 
   4  20   3        1.56       -3.14      3.14 o 
   5  20   3       45.67       46.94      3.77 o 
   6  20   3        0.05       -3.05      3.05 o 
   7  20   3       36.02       34.60      3.91 o 
   8  20   3       76.63       72.36      6.44 o 
   9  20   3       20.29       11.20      4.17 o 
  10  20   3        0.03       -4.31      4.31 o 
  11  20   3       40.22       33.02      5.63 o 
  12  20   3        7.58       -1.76      5.73 o 
  13  20   3        3.57        8.53      5.44 o 
  14  20   3        8.69       -5.11      5.11 o 
  15  20   3       14.83       11.71      4.93 o 
  16  20   3       32.02       21.95      5.22 o 
  17  20   3        0.46        6.93      6.83 o 
   1  21   3        0.00       -3.69      3.69 o 
   2  21   3       22.87       22.61      3.53 o 
   3  21   3       93.06       86.05      4.51 o 
   4  21   3        0.75       -3.25      3.25 o 
   5  21   3        2.54       -3.33      3.33 o 
   6  21   3        1.87        4.59      3.35 o 
   7  21   3        0.70       -3.39      3.39 o 
   8  21   3       12.14       15.99      4.67 o 
   9  21   3        2.24       -0.16      4.58 o 
  10  21   3        2.64        0.03      4.51 o 
  11  21   3       45.79       47.10      6.18 o 
  12  21   3        6.04       -3.15      3.99 o 
  13  21   3        0.04       -6.17      6.17 o 
  14  21   3        8.12        9.93      5.40 o 
  15  21   3       27.02       16.76      5.55 o 
   1  22   3        0.95       -4.17      4.17 o 
   2  22   3        7.83        7.34      4.28 o 
   3  22   3        3.40       -1.47      3.83 o 
   4  22   3        0.01       -3.49      3.49 o 
   5  22   3        0.38       -0.79      3.30 o 
   6  22   3       22.13       11.90      3.87 o 
   7  22   3        8.43        9.99      4.46 o 
   8  22   3       12.07        6.35      5.22 o 
   9  22   3       11.41       15.42      5.23 o 
  10  22   3       17.69       10.54      4.73 o 
  11  22   3        0.00        6.95      6.26 o 
  12  22   3        1.44       -5.77      5.77 o 
  13  22   3        0.53       -5.74      5.74 o 
  14  22   3        2.24        6.67      5.44 o 
   1  23   3       78.48       71.79      6.41 o 
   2  23   3       24.35       17.14      4.46 o 
   3  23   3        0.42       -0.40      4.87 o 
   4  23   3        0.09        0.34      4.23 o 
   5  23   3        0.17       -4.47      4.47 o 
   6  23   3       11.55        2.05      4.39 o 
   7  23   3        4.07       -4.87      4.87 o 
   8  23   3        1.22        0.00      5.15 o 
   9  23   3        2.26       -4.98      4.98 o 
  10  23   3        2.85       -1.77      4.81 o 
  11  23   3        3.61        4.25      5.87 o 
  12  23   3        0.08       -2.79      5.42 o 
   1  24   3       21.27        8.35      5.00 o 
   2  24   3        0.49       -4.72      4.72 o 
   3  24   3        5.95        3.89      4.84 o 
   4  24   3       30.45       14.36      5.97 o 
   5  24   3        1.49       -6.29      6.29 o 
   6  24   3       11.99        2.03      5.74 o 
   7  24   3        7.69        1.01      5.58 o 
   8  24   3        7.59        4.76      5.95 o 
   9  24   3        0.12        1.14      5.22 o 
  10  24   3        8.63       -0.79      4.95 o 
  11  24   3        0.39        5.74     13.17 o 
   1  25   3        0.99        3.17      4.82 o 
   2  25   3       17.19        7.41      5.11 o 
   3  25   3        6.22        4.71      5.66 o 
   4  25   3        1.60        2.18      5.71 o 
   5  25   3        2.67       -0.89      6.19 o 
   6  25   3       11.84       -1.30      6.14 o 
   7  25   3        3.13        6.92      6.17 o 
   8  25   3        0.06       -5.49      5.49 o 
   1  26   3       47.02       38.29      5.93 o 
   2  26   3        8.86        7.25      5.22 o 
   3  26   3        3.63        0.30      5.20 o 
   4  26   3        0.27       -3.25      6.50 o 
   0   0   4    22595.92    23105.50    433.67 o 
   1   0   4      127.42      131.62      8.47 o 
   2   0   4    62718.18    61989.23    593.76 o 
   3   0   4     8008.53     8861.69     72.20 o 
   4   0   4    53454.96    53228.30    328.19 o 
   5   0   4       83.13       96.61      3.43 o 
   6   0   4    27331.12    27768.07    187.16 o 
   7   0   4      524.40      488.60      4.84 o 
   8   0   4    15351.82    15231.80     90.82 o 
   9   0   4      267.62      268.42      3.57 o 
  10   0   4     9709.42     9362.49     53.03 o 
  11   0   4      340.56      358.12      4.10 o 
  12   0   4     2844.17     2932.73     21.04 o 
  13   0   4      450.13      409.24      5.94 o 
  14   0   4     3097.75     2937.36     21.48 o 
  15   0   4      240.13      237.18      5.14 o 
  16   0   4     2643.74     2616.35     23.87 o 
  17   0   4      219.95      225.30      5.03 o 
  18   0   4     2764.11     2706.94     27.96 o 
  19   0   4      184.81      193.89      7.80 o 
  20   0   4     1163.69     1155.40     20.83 o 
  21   0   4       34.88       43.66      9.81 o 
  22   0   4      246.26      241.87     12.73 o 
  23   0   4        9.19        5.07      9.28 o 
  24   0   4      808.09      837.33     22.85 o 
  25   0   4        0.08       -0.36      5.91 o 
   0   1   4     4547.07     4670.34     74.24 o 
   1   1   4     1211.84     1177.87     47.90 o 
   2   1   4     1283.95     1306.46     10.99 o 
   3   1   4    22638.53    23295.14    143.56 o 
   4   1   4     6427.90     6532.03     33.08 o 
   5   1   4     1053.20      888.41      7.67 o 
   6   1   4      855.42      880.43      6.01 o 
   7   1   4     7635.46     7479.88     35.92 o 
   8   1   4      132.82      134.10      1.73 o 
   9   1   4     6994.38     6586.77     29.41 o 
  10   1   4      162.40      156.38      1.88 o 
  11   1   4     7538.64     7538.08     30.76 o 
  12   1   4       40.16       36.14      1.48 o 
  13   1   4     2451.33     2364.67     13.39 o 
  14   1   4      482.24      461.42      4.52 o 
  15   1   4     1973.16     1918.77     11.19 o 
  16   1   4      526.67      537.18      5.78 o 
  17   1   4     1169.53     1174.92      8.28 o 
  18   1   4      272.36      273.59      4.89 o 
  19   1   4     2447.13     2473.54     17.97 o 
  20   1   4        3.20        8.34      2.79 o 
  21   1   4      494.74      515.38     12.32 o 
  22   1   4        0.19       -4.58      4.58 o 
  23   1   4      754.75      839.80     21.58 o 
  24   1   4       33.82       28.69      5.33 o 
  25   1   4      402.20      425.85     16.16 o 
   0   2   4     8510.73     8612.74     94.86 o 
   1   2   4    17322.36    17446.37    169.13 o 
   2   2   4    37218.91    37112.62    265.37 o 
   3   2   4     3717.78     3790.76     23.75 o 
   4   2   4    32019.07    32452.87    179.43 o 
   5   2   4       73.51      111.31      2.25 o 
   6   2   4    18321.06    18382.57     93.45 o 
   7   2   4     1960.38     1981.56     10.63 o 
   8   2   4     7716.40     7634.19     35.36 o 
   9   2   4     1699.98     1747.91      9.58 o 
  10   2   4     6275.54     6191.57     26.49 o 
  11   2   4      464.39      455.49      3.56 o 
  12   2   4     6289.56     6335.88     26.88 o 
  13   2   4      673.22      651.47      4.64 o 
  14   2   4     3083.03     2984.26     16.91 o 
  15   2   4      655.27      636.95      5.74 o 
  16   2   4     2096.55     2081.86     12.54 o 
  17   2   4       13.55       12.04      2.23 o 
  18   2   4     2531.28     2549.86     18.68 o 
  19   2   4      100.44       99.64      4.23 o 
  20   2   4      711.66      674.10      8.22 o 
  21   2   4      140.06      131.28      4.68 o 
  22   2   4      326.74      331.63     12.68 o 
  23   2   4       77.81       79.56      8.06 o 
  24   2   4      847.97      957.09     32.14 o 
  25   2   4        8.47       14.24      8.28 o 
   0   3   4     3432.72     3758.53     50.12 o 
   1   3   4    43517.36    44834.82    516.15 o 
   2   3   4     3758.77     4001.51     30.47 o 
   3   3   4    24563.53    25040.96    127.12 o 
   4   3   4        5.19        1.62      1.08 o 
   5   3   4     6260.30     6128.71     31.53 o 
   6   3   4     1251.42     1211.92      6.81 o 
   7   3   4     4708.88     4284.53     22.00 o 
   8   3   4       75.00       95.24      1.91 o 
   9   3   4     7755.16     7720.45     35.31 o 
  10   3   4        1.78        3.24      1.10 o 
  11   3   4     6754.77     6749.33     29.04 o 
  12   3   4        3.12        5.37      1.19 o 
  13   3   4     5032.81     4941.61     20.32 o 
  14   3   4       96.01       94.00      2.18 o 
  15   3   4     1314.96     1291.52      9.14 o 
  16   3   4       38.81       34.81      2.50 o 
  17   3   4     1409.66     1443.86     12.61 o 
  18   3   4       38.04       42.23      3.29 o 
  19   3   4     1294.47     1299.16     12.24 o 
  20   3   4        0.71       -2.97      2.97 o 
  21   3   4      628.73      627.83      8.75 o 
  22   3   4        5.20       -0.93      4.87 o 
  23   3   4      539.85      588.33     14.88 o 
  24   3   4       38.61       54.27      6.91 o 
  25   3   4      372.79      374.03     18.51 o 
   0   4   4     8430.80     8562.52    110.20 o 
   1   4   4     3891.92     4108.43     27.50 o 
   2   4   4    10654.19    10728.12     70.93 o 
   3   4   4       40.99       46.79      1.54 o 
   4   4   4    19541.61    20219.27    103.25 o 
   5   4   4      436.85      504.48      4.01 o 
   6   4   4     5698.04     5553.72     27.62 o 
   7   4   4     1815.41     1844.53      9.65 o 
   8   4   4     6678.16     6687.99     33.00 o 
   9   4   4      211.99      204.33      2.73 o 
  10   4   4     2364.41     2447.74     12.84 o 
  11   4   4      879.60      900.97      5.94 o 
  12   4   4     2666.58     2716.42     13.50 o 
  13   4   4        0.39        2.11      1.15 o 
  14   4   4     3597.56     3559.07     18.12 o 
  15   4   4        0.20        1.95      1.66 o 
  16   4   4     2334.43     2340.13     17.19 o 
  17   4   4       55.14       61.63      3.17 o 
  18   4   4     1692.45     1714.67     15.39 o 
  19   4   4       24.04       21.50      3.29 o 
  20   4   4      983.92     1013.23     10.51 o 
  21   4   4       70.59       69.17      3.86 o 
  22   4   4      483.99      500.85      8.89 o 
  23   4   4       57.50       50.10      5.66 o 
  24   4   4      304.80      328.59      9.84 o 
  25   4   4        0.31       -4.89      5.87 o 
   0   5   4      377.99      390.10      7.26 o 
   1   5   4    36873.21    37812.70    235.92 o 
   2   5   4      840.60      798.20      7.42 o 
   3   5   4    24835.43    25776.70    149.61 o 
   4   5   4      324.44      332.88      4.14 o 
   5   5   4    14343.35    14439.44     72.80 o 
   6   5   4     4587.78     4758.81     22.61 o 
   7   5   4     7825.73     7692.76     36.06 o 
   8   5   4     1127.95     1128.68      6.50 o 
   9   5   4     9901.68     9971.55     46.16 o 
  10   5   4        1.88        1.93      1.15 o 
  11   5   4     3782.84     3787.45     19.07 o 
  12   5   4       67.69       72.00      1.92 o 
  13   5   4     3729.78     3742.80     17.12 o 
  14   5   4       69.78       72.66      2.02 o 
  15   5   4     1792.34     1760.07     11.06 o 
  16   5   4       24.26       20.06      2.36 o 
  17   5   4     1721.80     1692.55     13.35 o 
  18   5   4        0.24        5.49      3.11 o 
  19   5   4     1241.10     1271.65     12.93 o 
  20   5   4       58.53       58.38      4.32 o 
  21   5   4     1025.81     1042.92     11.84 o 
  22   5   4       44.47       43.22      4.46 o 
  23   5   4      270.08      238.61      7.12 o 
  24   5   4        5.48        9.78      6.40 o 
  25   5   4      196.07      193.97     11.12 o 
   0   6   4     9970.96     9966.22     91.21 o 
   1   6   4     5638.85     6154.73     39.32 o 
   2   6   4     3044.91     2877.89     19.82 o 
   3   6   4      546.18      504.89      4.95 o 
   4   6   4     7127.39     7105.14     38.12 o 
   5   6   4      228.30      230.85      3.14 o 
   6   6   4    11139.86    10963.13     47.80 o 
   7   6   4      346.25      340.83      4.14 o 
   8   6   4     4994.08     5089.09     24.28 o 
   9   6   4     2626.52     2534.82     13.29 o 
  10   6   4     2106.34     2121.74     10.76 o 
  11   6   4      942.04      904.60      6.61 o 
  12   6   4     3201.08     3192.39     15.55 o 
  13   6   4      289.89      270.24      3.24 o 
  14   6   4     3109.81     3104.94     14.17 o 
  15   6   4       31.28       31.25      2.02 o 
  16   6   4     2130.25     2120.09     14.53 o 
  17   6   4       68.28       69.43      3.56 o 
  18   6   4     1604.32     1608.98     14.50 o 
  19   6   4       79.96       78.19      4.87 o 
  20   6   4      974.92     1003.94     13.47 o 
  21   6   4      273.44      266.06      7.78 o 
  22   6   4      641.38      671.53     13.12 o 
  23   6   4       56.59       70.58      5.82 o 
  24   6   4      252.29      247.10      8.13 o 
  25   6   4        2.61       -6.73      6.73 o 
   0   7   4     2766.47     3061.12     31.19 o 
   1   7   4    20059.07    20845.86    122.13 o 
   2   7   4     1081.89     1178.54      8.64 o 
   3   7   4     5319.68     5204.16     29.10 o 
   4   7   4        1.85        0.33      1.23 o 
   5   7   4     7314.35     7327.88     39.76 o 
   6   7   4       71.46       68.90      2.01 o 
   7   7   4     5422.30     5602.75     27.84 o 
   8   7   4       60.74       58.51      1.87 o 
   9   7   4     5436.10     5480.02     24.62 o 
  10   7   4       40.38       54.16      1.81 o 
  11   7   4     6753.02     6656.98     30.36 o 
  12   7   4        5.97        9.54      1.66 o 
  13   7   4     3580.40     3541.52     17.62 o 
  14   7   4      364.93      370.79      4.18 o 
  15   7   4     1337.94     1326.56      8.62 o 
  16   7   4        1.91        0.37      2.07 o 
  17   7   4     1280.24     1263.39     12.12 o 
  18   7   4       12.03        8.62      3.67 o 
  19   7   4      836.00      843.34     11.37 o 
  20   7   4       24.66       18.56      5.58 o 
  21   7   4      861.18      915.81     20.34 o 
  22   7   4       91.20       90.75      6.85 o 
  23   7   4      505.73      516.81     13.13 o 
  24   7   4        0.80       -2.42      4.45 o 
  25   7   4      268.47      281.14     13.87 o 
   0   8   4    11044.14    11235.11    103.40 o 
   1   8   4     2299.86     2346.89     15.62 o 
   2   8   4     5464.14     5102.20     27.94 o 
   3   8   4       49.25       41.65      1.69 o 
   4   8   4     6861.52     6725.43     36.06 o 
   5   8   4        6.49        5.67      2.04 o 
   6   8   4     8167.13     8156.24     39.07 o 
   7   8   4      681.05      661.74      5.18 o 
   8   8   4     5158.77     5230.03     25.75 o 
   9   8   4      960.04      920.17      6.20 o 
  10   8   4     4474.63     4513.34     21.42 o 
  11   8   4      323.30      314.72      3.63 o 
  12   8   4     3513.32     3430.01     19.52 o 
  13   8   4      585.38      598.76      5.57 o 
  14   8   4     2920.63     2950.75     16.15 o 
  15   8   4        4.43        1.47      1.78 o 
  16   8   4     1903.48     1871.03     12.01 o 
  17   8   4      150.31      156.60      4.68 o 
  18   8   4      702.97      686.15      9.27 o 
  19   8   4       25.35       17.39      4.44 o 
  20   8   4      768.94      804.79     15.58 o 
  21   8   4      120.29      139.41      7.88 o 
  22   8   4      791.47      850.99     15.37 o 
  23   8   4       34.48       26.31      5.74 o 
  24   8   4      302.26      304.24     10.23 o 
   0   9   4     2194.33     2153.50     24.22 o 
   1   9   4     4867.88     4834.60     30.36 o 
   2   9   4      103.38      125.82      2.65 o 
   3   9   4     3862.07     3972.15     22.73 o 
   4   9   4      585.70      579.14      5.38 o 
   5   9   4     4892.16     4891.25     24.00 o 
   6   9   4      607.60      643.11      5.76 o 
   7   9   4     2713.49     2739.16     15.60 o 
   8   9   4      173.61      185.89      2.74 o 
   9   9   4     5821.18     5778.22     24.82 o 
  10   9   4        1.50        3.15      1.25 o 
  11   9   4     3968.30     4005.06     18.91 o 
  12   9   4      157.03      157.91      3.22 o 
  13   9   4     1783.64     1774.21     12.43 o 
  14   9   4      460.23      494.17      5.63 o 
  15   9   4     1418.84     1429.67     10.80 o 
  16   9   4      217.04      213.78      4.15 o 
  17   9   4     1191.06     1199.17     11.13 o 
  18   9   4      100.34      102.07      5.20 o 
  19   9   4      573.92      571.01     10.24 o 
  20   9   4       24.96       17.90      4.47 o 
  21   9   4     1013.00     1075.00     17.64 o 
  22   9   4       38.85       38.30      6.21 o 
  23   9   4      353.65      352.46     11.80 o 
  24   9   4        1.39       -0.46      5.63 o 
   0  10   4     9616.07     9331.84     75.45 o 
   1  10   4      334.93      354.48      4.63 o 
   2  10   4     4508.04     4550.24     25.06 o 
   3  10   4      660.83      682.79      6.02 o 
   4  10   4    12980.36    12924.67     65.22 o 
   5  10   4      842.45      854.58      7.03 o 
   6  10   4    10524.44    10677.38     48.51 o 
   7  10   4      286.28      288.61      3.73 o 
   8  10   4     6088.51     6084.76     27.20 o 
   9  10   4      185.03      176.69      3.00 o 
  10  10   4     3741.90     3688.60     17.25 o 
  11  10   4      241.85      230.81      3.24 o 
  12  10   4     2258.80     2247.18     12.83 o 
  13  10   4       37.10       33.93      2.20 o 
  14  10   4     1301.15     1283.01      9.27 o 
  15  10   4      112.00      101.78      3.23 o 
  16  10   4     2157.31     2188.03     13.51 o 
  17  10   4      271.56      279.18      6.20 o 
  18  10   4      989.90      980.09     10.79 o 
  19  10   4       94.76       89.65      4.51 o 
  20  10   4      618.37      602.62      9.73 o 
  21  10   4       25.31       30.00      5.89 o 
  22  10   4      525.55      540.63     13.61 o 
  23  10   4        1.94       -5.41      5.41 o 
  24  10   4      191.70      178.50     12.42 o 
   0  11   4     1100.65     1074.65     12.50 o 
   1  11   4     3926.15     4021.84     22.17 o 
   2  11   4       86.02       86.81      2.83 o 
   3  11   4     1775.36     1859.26     13.74 o 
   4  11   4      146.69      158.68      3.52 o 
   5  11   4     6132.34     6091.64     27.31 o 
   6  11   4      460.05      494.96      4.92 o 
   7  11   4     2217.67     2327.26     11.09 o 
   8  11   4        0.27       -1.40      1.40 o 
   9  11   4     2248.98     2219.69     12.04 o 
  10  11   4       60.63       56.88      2.03 o 
  11  11   4     2645.32     2663.47     14.90 o 
  12  11   4       93.83      100.20      2.70 o 
  13  11   4     1126.09     1136.29      9.33 o 
  14  11   4        0.87       -0.91      2.08 o 
  15  11   4      713.20      696.55      7.37 o 
  16  11   4      146.74      144.30      3.58 o 
  17  11   4     1684.24     1723.68     12.13 o 
  18  11   4        0.14       -1.77      3.35 o 
  19  11   4      522.97      522.96     11.27 o 
  20  11   4        0.11       -1.10      3.60 o 
  21  11   4      571.39      617.93     11.39 o 
  22  11   4        3.87       -0.30      4.72 o 
  23  11   4      249.20      258.09     12.57 o 
   0  12   4     9201.14     9085.28     58.17 o 
   1  12   4      169.76      186.90      3.74 o 
   2  12   4     5774.28     5877.80     29.48 o 
   3  12   4      914.59      913.93      7.38 o 
   4  12   4     8004.49     7896.78     39.41 o 
   5  12   4      255.09      262.71      3.45 o 
   6  12   4     4990.09     5058.27     22.47 o 
   7  12   4      577.51      582.06      5.01 o 
   8  12   4     2318.20     2341.55     11.78 o 
   9  12   4       14.10       12.00      1.85 o 
  10  12   4     2949.27     2933.41     15.61 o 
  11  12   4      426.65      444.74      5.14 o 
  12  12   4     2194.71     2191.61     13.11 o 
  13  12   4        1.68        2.85      2.40 o 
  14  12   4     1127.36     1127.44      9.90 o 
  15  12   4       87.78       82.07      3.25 o 
  16  12   4     1939.55     1968.18     13.27 o 
  17  12   4       21.04       25.22      2.45 o 
  18  12   4      769.68      756.71      9.09 o 
  19  12   4       18.13       10.89      4.64 o 
  20  12   4      374.14      383.74     10.40 o 
  21  12   4        5.63        5.11      4.67 o 
  22  12   4      344.61      347.77     10.93 o 
  23  12   4        3.78        3.91      5.84 o 
   0  13   4       11.27       13.29      2.51 o 
   1  13   4     5805.61     5841.67     29.03 o 
   2  13   4      653.91      654.38      6.00 o 
   3  13   4     5011.44     5029.69     25.48 o 
   4  13   4      563.79      575.49      5.77 o 
   5  13   4     2423.88     2416.56     13.36 o 
   6  13   4      816.23      831.61      6.65 o 
   7  13   4     1520.06     1517.99      9.13 o 
   8  13   4       52.35       54.44      2.48 o 
   9  13   4     2063.29     2061.28     12.41 o 
  10  13   4      216.06      225.67      4.19 o 
  11  13   4     2646.87     2689.91     16.05 o 
  12  13   4      213.33      211.74      4.01 o 
  13  13   4     1127.51     1130.63     10.59 o 
  14  13   4        8.26        9.33      2.84 o 
  15  13   4     1720.08     1781.04     13.84 o 
  16  13   4       96.70       95.28      3.65 o 
  17  13   4      756.07      778.78      8.27 o 
  18  13   4        9.85        8.61      3.68 o 
  19  13   4      411.67      435.59     10.45 o 
  20  13   4        0.20       -3.46      6.37 o 
  21  13   4      401.54      430.79     12.47 o 
  22  13   4        0.63       -2.89      5.73 o 
   0  14   4     1985.57     1914.11     15.63 o 
   1  14   4       98.43       94.53      2.66 o 
   2  14   4     4788.63     4789.47     23.09 o 
   3  14   4       55.12       68.69      2.82 o 
   4  14   4     2496.73     2501.55     15.08 o 
   5  14   4      277.94      285.64      4.24 o 
   6  14   4     2635.34     2688.97     16.25 o 
   7  14   4      174.10      174.75      3.77 o 
   8  14   4     1284.61     1246.06      8.94 o 
   9  14   4       71.10       68.82      2.98 o 
  10  14   4     2341.85     2366.19     15.34 o 
  11  14   4      188.82      184.20      4.47 o 
  12  14   4     1220.54     1215.22      9.98 o 
  13  14   4       56.90       49.87      3.05 o 
  14  14   4     1351.20     1363.10     12.38 o 
  15  14   4       16.11       22.50      3.06 o 
  16  14   4     1450.49     1491.93     11.96 o 
  17  14   4       21.83       17.22      2.95 o 
  18  14   4      580.73      615.63     11.02 o 
  19  14   4       32.58       23.33      5.34 o 
  20  14   4      430.87      428.87     17.29 o 
  21  14   4       13.81       13.71      7.96 o 
  22  14   4      244.13      267.85     16.58 o 
   0  15   4      197.07      206.56      5.39 o 
   1  15   4     3400.37     3383.28     16.53 o 
   2  15   4       80.89       80.73      3.05 o 
   3  15   4     2479.23     2499.01     15.37 o 
   4  15   4      175.38      182.76      4.13 o 
   5  15   4     2420.92     2469.68     15.23 o 
   6  15   4        7.80        5.63      2.49 o 
   7  15   4     3769.52     3841.23     22.69 o 
   8  15   4        0.36       -2.22      2.22 o 
   9  15   4     1151.33     1132.00      9.87 o 
  10  15   4       42.41       52.33      3.10 o 
  11  15   4     1978.03     2005.07     14.29 o 
  12  15   4        3.58       -0.79      2.57 o 
  13  15   4      781.11      772.65      8.71 o 
  14  15   4        1.06       -0.29      3.19 o 
  15  15   4     1275.27     1292.23     11.88 o 
  16  15   4       11.46       13.16      2.83 o 
  17  15   4      567.49      587.26      8.92 o 
  18  15   4       43.78       41.36      3.88 o 
  19  15   4      629.06      642.96     12.03 o 
  20  15   4        7.49        9.82      5.13 o 
  21  15   4      240.61      222.31     10.87 o 
   0  16   4     1018.14     1010.06     11.36 o 
   1  16   4      166.59      163.26      3.60 o 
   2  16   4     1916.12     1895.67     12.48 o 
   3  16   4      138.66      136.60      3.74 o 
   4  16   4      937.82      916.73      7.88 o 
   5  16   4      174.37      169.27      4.58 o 
   6  16   4     3145.25     3183.24     20.23 o 
   7  16   4       48.35       47.76      3.37 o 
   8  16   4     1567.52     1603.08     12.20 o 
   9  16   4      324.49      325.91      6.02 o 
  10  16   4     1380.09     1391.29     12.28 o 
  11  16   4       78.26       76.72      3.78 o 
  12  16   4     1023.32     1046.00     10.31 o 
  13  16   4      125.79      113.04      4.26 o 
  14  16   4      917.79      923.95     13.21 o 
  15  16   4       64.46       61.22      4.59 o 
  16  16   4      724.58      755.91     11.10 o 
  17  16   4       48.69       56.35      4.30 o 
  18  16   4      583.90      629.87      9.93 o 
  19  16   4      108.99      109.89      6.13 o 
  20  16   4      383.82      419.12      9.90 o 
   0  17   4      220.93      208.34      5.80 o 
   1  17   4     2380.39     2398.22     15.82 o 
   2  17   4      193.43      189.28      4.66 o 
   3  17   4     1980.57     1968.42     13.12 o 
   4  17   4       71.42       66.31      3.08 o 
   5  17   4     1271.32     1267.06     10.57 o 
   6  17   4        0.60       -2.59      2.59 o 
   7  17   4     2640.36     2698.76     17.50 o 
   8  17   4        3.17        7.15      2.78 o 
   9  17   4     1880.44     1926.84     16.40 o 
  10  17   4      195.25      199.15      6.04 o 
  11  17   4     1060.52     1087.36     10.72 o 
  12  17   4      159.71      160.05      5.01 o 
  13  17   4     1022.60     1022.02     11.88 o 
  14  17   4       44.44       49.72      5.33 o 
  15  17   4      818.51      853.53     12.44 o 
  16  17   4        2.78        2.02      3.99 o 
  17  17   4      234.56      213.80      6.03 o 
  18  17   4       63.70       66.58      4.26 o 
  19  17   4      328.29      337.88     14.87 o 
   0  18   4     1792.12     1779.27     17.31 o 
   1  18   4      338.51      339.83      6.00 o 
   2  18   4     1938.39     1951.61     14.16 o 
   3  18   4       64.11       59.18      3.27 o 
   4  18   4     1152.61     1155.99      9.86 o 
   5  18   4       29.03       27.50      3.14 o 
   6  18   4      938.68      936.26      9.36 o 
   7  18   4        0.23       -0.48      2.75 o 
   8  18   4     2116.11     2164.14     16.88 o 
   9  18   4        5.87        1.94      3.39 o 
  10  18   4     1036.95     1078.49     12.77 o 
  11  18   4      184.52      180.34      7.06 o 
  12  18   4      840.54      872.14     12.07 o 
  13  18   4       83.85       89.83      4.73 o 
  14  18   4     1022.57     1103.89     15.82 o 
  15  18   4        3.20        9.34      4.30 o 
  16  18   4      275.26      255.81      7.59 o 
  17  18   4        0.08       -3.22      3.22 o 
  18  18   4      201.38      176.77      5.53 o 
  19  18   4       22.47       17.65      9.09 o 
   0  19   4        1.59       -3.35      4.54 o 
   1  19   4     1667.88     1671.85     13.95 o 
   2  19   4      193.65      197.28      5.03 o 
   3  19   4     1060.52     1049.09      9.67 o 
   4  19   4        7.39        1.59      2.99 o 
   5  19   4      846.69      835.76     10.72 o 
   6  19   4        9.48        7.32      3.04 o 
   7  19   4     1394.70     1416.85     13.88 o 
   8  19   4        2.68        2.34      3.10 o 
   9  19   4     1193.00     1183.18     13.81 o 
  10  19   4       26.71       23.05      4.56 o 
  11  19   4      401.72      377.53      9.86 o 
  12  19   4       50.07       41.27      4.43 o 
  13  19   4      936.94      996.32     19.65 o 
  14  19   4        0.39        5.45      4.69 o 
  15  19   4      361.35      368.23     11.07 o 
  16  19   4        3.77       -2.46      4.07 o 
  17  19   4      211.66      199.92      7.21 o 
  18  19   4        2.91        4.86      5.81 o 
   0  20   4     2111.55     2150.77     26.43 o 
   1  20   4       99.54       96.20      4.87 o 
   2  20   4     1393.90     1385.62     13.38 o 
   3  20   4      474.56      509.24      6.80 o 
   4  20   4     1302.46     1307.15     12.54 o 
   5  20   4      100.81       90.56      4.34 o 
   6  20   4     1504.33     1537.28     13.34 o 
   7  20   4      198.96      192.31      5.65 o 
   8  20   4     1565.72     1629.31     17.25 o 
   9  20   4      118.15      109.19      6.03 o 
  10  20   4      442.59      441.23     10.50 o 
  11  20   4       87.08       74.54      6.83 o 
  12  20   4      597.74      610.24     11.97 o 
  13  20   4       22.01       21.27      5.62 o 
  14  20   4      592.00      630.69     18.11 o 
  15  20   4       21.91       17.33      4.96 o 
  16  20   4      233.14      211.12      8.05 o 
   0  21   4        0.36        7.42      5.80 o 
   1  21   4      808.42      789.30     12.57 o 
   2  21   4       43.35       39.30      4.21 o 
   3  21   4      946.10      948.81     10.75 o 
   4  21   4      113.41      112.64      4.89 o 
   5  21   4      743.12      743.42      9.90 o 
   6  21   4       83.77       84.28      4.51 o 
   7  21   4      905.99      937.20     11.13 o 
   8  21   4       90.57       91.51      6.11 o 
   9  21   4      630.15      652.54     12.14 o 
  10  21   4       12.69        5.13      4.60 o 
  11  21   4      181.13      146.76      8.35 o 
  12  21   4       11.91        9.56      4.57 o 
  13  21   4      484.56      506.83     15.44 o 
  14  21   4        1.86        0.99      5.17 o 
  15  21   4      321.09      323.34     10.12 o 
   0  22   4      869.48      867.48     20.35 o 
   1  22   4        5.35       11.94      4.66 o 
   2  22   4     1269.98     1320.75     15.38 o 
   3  22   4       13.85       13.67      4.09 o 
   4  22   4      894.63      901.83     11.32 o 
   5  22   4       75.03       72.13      4.30 o 
   6  22   4      486.63      470.46      8.27 o 
   7  22   4        7.18       -2.19      4.70 o 
   8  22   4      854.02      871.88     15.25 o 
   9  22   4       18.15       10.33      5.15 o 
  10  22   4      390.93      390.45      9.65 o 
  11  22   4        1.74       -6.10      6.10 o 
  12  22   4      335.27      316.89     12.24 o 
  13  22   4       12.56       12.22      7.06 o 
  14  22   4      537.46      565.90     14.28 o 
   0  23   4       18.45       17.96      7.40 o 
   1  23   4      629.49      645.11     12.70 o 
   2  23   4        3.45        2.51      4.63 o 
   3  23   4      753.82      795.90     14.32 o 
   4  23   4       51.75       35.91      4.91 o 
   5  23   4      329.37      319.23      9.29 o 
   6  23   4        1.48       -4.22      4.22 o 
   7  23   4      337.89      301.53     10.35 o 
   8  23   4       12.25        2.57      5.40 o 
   9  23   4      440.21      450.37     11.97 o 
  10  23   4        5.89       -0.28      5.03 o 
  11  23   4      264.25      250.29     10.37 o 
  12  23   4       16.43       11.55      5.77 o 
   0  24   4      709.83      745.38     24.44 o 
   1  24   4       10.77        2.48      4.91 o 
   2  24   4      503.90      527.41     19.52 o 
   3  24   4       91.62       97.06      6.97 o 
   4  24   4      488.95      504.96     13.28 o 
   5  24   4      122.39      123.88      9.37 o 
   6  24   4      365.98      352.93     14.06 o 
   7  24   4        9.59        4.87      5.78 o 
   8  24   4      436.17      467.62     12.09 o 
   9  24   4       63.35       60.34      6.45 o 
  10  24   4      302.40      292.88     10.22 o 
   0  25   4        0.50       -3.18      6.46 o 
   1  25   4      338.06      340.88     11.83 o 
   2  25   4        2.28       -2.74      4.59 o 
   3  25   4      383.87      397.07     12.16 o 
   4  25   4       39.98       37.91      6.62 o 
   5  25   4      539.41      566.51     16.57 o 
   6  25   4        7.16       -2.14      6.56 o 
   7  25   4      400.54      416.80     27.86 o 
   8  25   4        7.93       14.33      6.49 o 
   0  26   4      215.52      198.53     11.22 o 
   1  26   4        0.33       -0.91      5.24 o 
   2  26   4      197.87      173.48      8.81 o 
   3  26   4       11.97       14.84      5.58 o 
   4  26   4      398.33      459.27     20.81 o 
   1   1   5     1817.47     1942.55     19.27 o 
   2   1   5     1943.47     1989.94     16.14 o 
   3   1   5     2677.11     2906.01     17.00 o 
   4   1   5      238.62      271.12      3.43 o 
   5   1   5     1221.05     1412.17      7.92 o 
   6   1   5      662.21      708.32      5.36 o 
   7   1   5        3.43       -0.88      0.93 o 
   8   1   5     1340.40     1290.63      6.94 o 
   9   1   5      827.56      812.81      4.93 o 
  10   1   5      104.73       99.76      1.77 o 
  11   1   5       13.11        6.79      0.99 o 
  12   1   5       34.69       34.32      1.40 o 
  13   1   5        2.89        2.14      1.42 o 
  14   1   5      167.81      160.39      3.05 o 
  15   1   5        9.00        2.85      1.80 o 
  16   1   5        7.03       -0.27      1.90 o 
  17   1   5       10.28        6.32      1.66 o 
  18   1   5       82.72       77.75      2.68 o 
  19   1   5        1.48       -0.39      2.24 o 
  20   1   5        1.45       -2.37      2.37 o 
  21   1   5       12.11        5.87      3.34 o 
  22   1   5        1.42        0.45      4.59 o 
  23   1   5        3.58        4.03      5.22 o 
  24   1   5        1.71        3.40      5.51 o 
  25   1   5        3.05        0.64      5.31 o 
   1   2   5     2806.96     3033.46     25.22 o 
   2   2   5    11975.85    13130.42     90.16 o 
   3   2   5      647.58      681.03      4.76 o 
   4   2   5     1162.70     1337.00      7.78 o 
   5   2   5      629.27      715.01      5.06 o 
   6   2   5      366.38      412.94      3.33 o 
   7   2   5      162.37      180.38      2.27 o 
   8   2   5       63.64       72.75      1.58 o 
   9   2   5      742.67      700.13      4.70 o 
  10   2   5      217.31      193.90      2.30 o 
  11   2   5      262.99      261.12      2.65 o 
  12   2   5       23.85       28.41      1.41 o 
  13   2   5       95.18       99.68      2.11 o 
  14   2   5       14.62        6.88      1.43 o 
  15   2   5       21.78       18.96      1.66 o 
  16   2   5      192.21      184.73      3.49 o 
  17   2   5       17.75       10.34      1.93 o 
  18   2   5        3.74       -2.40      2.40 o 
  19   2   5        8.24        8.79      2.79 o 
  20   2   5        1.22       -2.68      2.68 o 
  21   2   5        5.94        1.21      2.78 o 
  22   2   5        0.34        1.18      4.38 o 
  23   2   5        0.09        0.36      5.41 o 
  24   2   5       17.31       11.71      6.99 o 
  25   2   5       29.11       27.75      5.84 o 
   1   3   5       34.99       32.50      2.13 o 
   2   3   5       11.33       11.25      1.33 o 
   3   3   5      295.26      375.83      3.84 o 
   4   3   5      318.31      318.41      3.25 o 
   5   3   5      175.86      174.24      2.48 o 
   6   3   5      311.26      303.47      2.83 o 
   7   3   5      717.67      699.84      4.36 o 
   8   3   5      292.12      267.28      2.75 o 
   9   3   5      382.72      377.91      3.42 o 
  10   3   5      584.39      547.05      4.04 o 
  11   3   5      263.87      252.26      2.96 o 
  12   3   5       30.13       27.68      1.47 o 
  13   3   5        0.95       -1.18      1.18 o 
  14   3   5        1.56       -0.54      1.23 o 
  15   3   5       51.35       43.10      1.89 o 
  16   3   5       79.45       71.65      2.43 o 
  17   3   5       35.36       29.03      2.61 o 
  18   3   5       33.32       27.03      3.17 o 
  19   3   5        5.22       -2.85      2.85 o 
  20   3   5       28.90       23.54      3.38 o 
  21   3   5       14.43        4.69      3.19 o 
  22   3   5        8.74        0.98      4.34 o 
  23   3   5        9.12        1.32      5.77 o 
  24   3   5        7.25        5.22      5.49 o 
  25   3   5        6.69       -0.68      7.02 o 
   1   4   5       77.62       62.17      2.49 o 
   2   4   5      724.79      759.75      7.02 o 
   3   4   5      478.26      546.14      4.70 o 
   4   4   5     1053.05     1214.41      7.40 o 
   5   4   5     1901.54     2141.90     11.60 o 
   6   4   5      188.05      178.01      2.39 o 
   7   4   5       48.92       42.18      1.42 o 
   8   4   5      334.24      320.34      3.00 o 
   9   4   5      104.25       92.99      1.96 o 
  10   4   5        6.17       -0.37      1.07 o 
  11   4   5       67.21       69.21      1.95 o 
  12   4   5      157.43      160.42      2.65 o 
  13   4   5      578.81      572.52      4.40 o 
  14   4   5      286.19      273.43      3.08 o 
  15   4   5        0.19       -1.06      1.44 o 
  16   4   5       41.61       37.71      2.42 o 
  17   4   5       82.71       83.76      3.44 o 
  18   4   5        8.47       -2.69      2.98 o 
  19   4   5       36.25       30.87      3.48 o 
  20   4   5        4.64       -3.27      3.27 o 
  21   4   5        0.00       -3.06      3.06 o 
  22   4   5       37.89       33.07      5.52 o 
  23   4   5        1.81       -1.45      4.41 o 
  24   4   5       25.10       18.05      5.36 o 
  25   4   5       11.56       17.12      8.55 o 
   1   5   5       12.38        8.40      1.74 o 
   2   5   5     1054.62     1110.62      8.60 o 
   3   5   5       26.99       23.44      1.43 o 
   4   5   5      274.13      292.65      3.07 o 
   5   5   5      930.11     1034.05      7.48 o 
   6   5   5       25.32       36.34      1.38 o 
   7   5   5      283.79      318.91      3.26 o 
   8   5   5       27.75       34.74      1.63 o 
   9   5   5      375.01      318.71      3.28 o 
  10   5   5      260.77      262.80      3.24 o 
  11   5   5       75.29       75.15      2.18 o 
  12   5   5       84.07       85.07      2.22 o 
  13   5   5       42.38       39.21      1.73 o 
  14   5   5       33.63       26.43      1.56 o 
  15   5   5      137.85      128.44      2.65 o 
  16   5   5       18.52       11.31      2.05 o 
  17   5   5       56.35       48.81      3.54 o 
  18   5   5        5.15        2.21      2.79 o 
  19   5   5       13.92        6.37      3.50 o 
  20   5   5       17.83       20.34      3.86 o 
  21   5   5        7.18       -3.36      3.36 o 
  22   5   5        1.72       -3.72      3.72 o 
  23   5   5        4.08       -3.32      3.87 o 
  24   5   5       12.53        9.58      6.68 o 
  25   5   5        1.78       -5.78      7.17 o 
   1   6   5       32.13       38.20      1.94 o 
   2   6   5     1727.91     1964.12     13.04 o 
   3   6   5       37.17       41.14      1.86 o 
   4   6   5      136.72      139.76      2.44 o 
   5   6   5     1401.39     1545.43     10.40 o 
   6   6   5      526.96      516.19      3.98 o 
   7   6   5      700.85      706.76      6.26 o 
   8   6   5       59.10       72.72      2.00 o 
   9   6   5       15.21       11.92      1.30 o 
  10   6   5      179.51      147.97      2.54 o 
  11   6   5       26.57       23.08      1.59 o 
  12   6   5      254.02      247.72      3.30 o 
  13   6   5      137.21      132.47      2.64 o 
  14   6   5        1.24       -1.49      1.49 o 
  15   6   5        3.29        0.45      1.44 o 
  16   6   5      210.73      221.55      4.21 o 
  17   6   5        0.64        0.55      2.70 o 
  18   6   5        8.00       -3.23      3.23 o 
  19   6   5        2.10       -3.71      3.71 o 
  20   6   5      119.99      125.58      6.53 o 
  21   6   5        0.12        5.00      4.39 o 
  22   6   5        0.72       -4.95      4.95 o 
  23   6   5        0.00       -4.03      4.03 o 
  24   6   5       16.98        3.01      4.65 o 
  25   6   5        1.05       -7.04      7.04 o 
   1   7   5       92.37       97.26      2.58 o 
   2   7   5       32.34       39.58      1.80 o 
   3   7   5        0.07       -1.50      1.50 o 
   4   7   5        3.32        8.36      1.40 o 
   5   7   5      782.40      752.78      6.26 o 
   6   7   5      276.95      265.74      3.39 o 
   7   7   5       53.35       50.66      1.70 o 
   8   7   5     1326.86     1322.37      8.38 o 
   9   7   5       17.12       11.63      1.48 o 
  10   7   5      293.78      288.83      3.62 o 
  11   7   5       18.31       13.22      1.72 o 
  12   7   5        1.16       -1.68      1.68 o 
  13   7   5       14.55       12.32      1.94 o 
  14   7   5       70.97       72.52      2.51 o 
  15   7   5       10.86        6.98      1.69 o 
  16   7   5       16.51       13.83      2.02 o 
  17   7   5      190.32      204.94      5.44 o 
  18   7   5       57.10       45.67      4.54 o 
  19   7   5       20.94        6.94      3.69 o 
  20   7   5       14.09        9.71      5.14 o 
  21   7   5       23.94       12.95      5.45 o 
  22   7   5        0.00       -4.94      4.94 o 
  23   7   5        4.91        0.49      5.24 o 
  24   7   5        5.33       -0.42      4.97 o 
   1   8   5       33.91       37.47      1.95 o 
   2   8   5       52.23       29.93      1.71 o 
   3   8   5       35.18       46.84      1.79 o 
   4   8   5      795.39      753.66      6.67 o 
   5   8   5      742.73      744.16      5.65 o 
   6   8   5      100.46       78.58      2.42 o 
   7   8   5        0.25       -1.13      1.34 o 
   8   8   5      107.75      106.22      2.51 o 
   9   8   5       57.54       60.67      1.71 o 
  10   8   5      172.57      158.07      2.64 o 
  11   8   5      190.61      183.21      3.15 o 
  12   8   5        0.22       -1.97      1.97 o 
  13   8   5       15.21       14.79      2.09 o 
  14   8   5       85.97       77.74      2.80 o 
  15   8   5        3.77        0.42      1.90 o 
  16   8   5       19.96       15.35      2.04 o 
  17   8   5       49.73       50.05      3.18 o 
  18   8   5       10.23       -0.46      3.08 o 
  19   8   5        0.50       -3.59      3.59 o 
  20   8   5       20.91       19.78      5.42 o 
  21   8   5        1.39        4.30      5.26 o 
  22   8   5        5.36        9.46      5.56 o 
  23   8   5        7.55       12.90      5.59 o 
  24   8   5        4.09       -5.17      5.17 o 
   1   9   5      254.81      242.17      5.29 o 
   2   9   5      455.75      429.15      5.88 o 
   3   9   5      599.21      607.32      5.40 o 
   4   9   5      207.69      223.81      3.68 o 
   5   9   5      330.58      277.14      3.55 o 
   6   9   5        0.31        0.70      1.59 o 
   7   9   5      371.12      417.74      4.56 o 
   8   9   5      570.78      518.06      4.32 o 
   9   9   5      928.97      914.93      6.06 o 
  10   9   5       13.50       14.09      1.38 o 
  11   9   5       15.63        7.49      1.55 o 
  12   9   5       33.68       34.66      2.04 o 
  13   9   5      322.65      292.08      4.20 o 
  14   9   5      204.67      208.14      4.25 o 
  15   9   5        2.39       -2.03      2.03 o 
  16   9   5       71.32       70.18      2.79 o 
  17   9   5       21.57       15.69      2.90 o 
  18   9   5        2.76       -1.25      3.10 o 
  19   9   5        8.91        2.18      4.10 o 
  20   9   5       55.73       56.94      4.91 o 
  21   9   5        3.20       -1.49      5.37 o 
  22   9   5        2.75        4.01      6.10 o 
  23   9   5       26.91       19.10      6.05 o 
  24   9   5        0.41       -5.25      5.25 o 
   1  10   5       53.94       51.83      2.76 o 
   2  10   5      278.93      249.25      4.47 o 
   3  10   5       91.26       90.12      2.70 o 
   4  10   5       57.73       40.24      2.40 o 
   5  10   5      178.71      168.28      3.33 o 
   6  10   5      247.43      278.35      3.77 o 
   7  10   5      117.34      105.94      2.67 o 
   8  10   5       33.30       31.06      1.92 o 
   9  10   5       38.72       44.82      1.96 o 
  10  10   5      398.51      393.20      4.14 o 
  11  10   5        3.19        5.35      1.63 o 
  12  10   5      113.18       90.63      2.61 o 
  13  10   5      187.59      183.96      3.64 o 
  14  10   5        3.74       -1.93      1.93 o 
  15  10   5       26.60       26.85      2.31 o 
  16  10   5        0.01       -2.01      2.01 o 
  17  10   5        2.50        1.05      1.89 o 
  18  10   5       77.20       68.46      5.84 o 
  19  10   5       16.95       10.49      3.58 o 
  20  10   5       10.17       -1.42      3.79 o 
  21  10   5       20.56       19.26      5.09 o 
  22  10   5       14.09        7.54      6.00 o 
  23  10   5        6.64        9.37      6.14 o 
   1  11   5      968.54      968.76      7.15 o 
   2  11   5      280.66      300.82      4.32 o 
   3  11   5      113.19       93.84      3.26 o 
   4  11   5      144.03      149.20      3.32 o 
   5  11   5      171.97      188.68      3.62 o 
   6  11   5        2.30        2.80      1.66 o 
   7  11   5        1.61       -1.54      1.54 o 
   8  11   5        7.46        8.48      1.54 o 
   9  11   5      337.94      338.62      4.12 o 
  10  11   5        5.80        2.64      1.50 o 
  11  11   5      104.28       85.84      2.66 o 
  12  11   5       52.67       45.95      2.26 o 
  13  11   5      136.46      119.75      3.51 o 
  14  11   5       66.28       59.06      2.76 o 
  15  11   5      158.28      154.33      3.80 o 
  16  11   5        3.40        2.52      2.15 o 
  17  11   5       67.27       62.14      2.81 o 
  18  11   5        6.08       -1.19      3.14 o 
  19  11   5       15.36       10.60      3.37 o 
  20  11   5       10.99        7.70      3.78 o 
  21  11   5        2.07       -4.28      4.33 o 
  22  11   5        0.67       -1.86      4.65 o 
  23  11   5       19.85        5.30      4.92 o 
   1  12   5      557.26      541.39      4.98 o 
   2  12   5      284.91      237.86      3.57 o 
   3  12   5      124.12      119.25      3.13 o 
   4  12   5      401.21      392.86      5.00 o 
   5  12   5        0.97        1.46      1.62 o 
   6  12   5        2.12       -1.69      1.69 o 
   7  12   5        1.05       -1.63      1.63 o 
   8  12   5      220.66      201.89      3.42 o 
   9  12   5        0.76       -1.38      1.75 o 
  10  12   5        9.49        0.46      1.90 o 
  11  12   5       11.71       10.56      2.09 o 
  12  12   5      192.17      176.73      4.24 o 
  13  12   5      149.10      155.85      4.06 o 
  14  12   5       91.74       92.33      3.83 o 
  15  12   5       12.38        9.72      2.58 o 
  16  12   5        1.69       -2.45      2.45 o 
  17  12   5        9.71        7.50      2.24 o 
  18  12   5       29.84       27.18      3.28 o 
  19  12   5        1.38       -3.61      3.61 o 
  20  12   5        3.13       -1.90      3.97 o 
  21  12   5        0.19        0.33      4.23 o 
  22  12   5        0.68       -5.33      5.33 o 
  23  12   5        3.10        0.48      5.81 o 
   1  13   5       24.64        8.92      2.09 o 
   2  13   5       46.33       63.16      2.42 o 
   3  13   5       26.44       12.19      2.14 o 
   4  13   5       47.42       45.70      2.40 o 
   5  13   5        0.06       -1.79      1.79 o 
   6  13   5       97.54       86.83      2.88 o 
   7  13   5      164.68      158.77      3.39 o 
   8  13   5        0.02       -1.82      1.82 o 
   9  13   5      279.80      292.23      4.72 o 
  10  13   5       14.40       11.08      2.07 o 
  11  13   5       59.53       47.09      2.63 o 
  12  13   5        0.13       -2.02      2.02 o 
  13  13   5        5.14       -2.43      2.43 o 
  14  13   5        3.52        3.30      2.78 o 
  15  13   5       49.23       53.05      3.55 o 
  16  13   5       66.76       71.62      4.04 o 
  17  13   5       11.47        4.79      2.75 o 
  18  13   5       18.63       12.14      3.43 o 
  19  13   5        1.15       -4.62      4.62 o 
  20  13   5        1.53       -3.95      6.54 o 
  21  13   5        0.02       -6.93      6.93 o 
  22  13   5        0.75       -0.10      7.27 o 
   1  14   5       14.61       11.93      1.87 o 
   2  14   5       77.63       69.42      2.67 o 
   3  14   5      185.41      188.46      4.03 o 
   4  14   5        5.98       -2.09      2.09 o 
   5  14   5      392.50      413.95      5.03 o 
   6  14   5      211.64      197.29      4.61 o 
   7  14   5       20.49       21.53      2.34 o 
   8  14   5       11.79        2.46      2.32 o 
   9  14   5        0.01       -2.32      2.32 o 
  10  14   5      122.28      127.07      3.99 o 
  11  14   5      185.97      189.42      4.32 o 
  12  14   5        5.88       -2.38      2.38 o 
  13  14   5      235.38      231.55      4.74 o 
  14  14   5       75.34       81.50      4.19 o 
  15  14   5       11.68       13.62      3.22 o 
  16  14   5        6.63       -2.86      2.86 o 
  17  14   5        8.00       -1.04      2.82 o 
  18  14   5        0.42       -3.25      3.25 o 
  19  14   5        4.64        1.77      4.89 o 
  20  14   5        6.28        4.26      5.03 o 
  21  14   5        0.68       -1.65      7.40 o 
   1  15   5      123.74      109.78      3.06 o 
   2  15   5      124.46      127.93      3.56 o 
   3  15   5        1.73       -2.11      2.11 o 
   4  15   5       36.81       37.66      2.68 o 
   5  15   5       85.43       75.58      3.31 o 
   6  15   5       54.35       61.29      3.27 o 
   7  15   5      104.85      101.21      3.81 o 
   8  15   5        9.85        4.88      2.41 o 
   9  15   5      138.12      140.41      4.37 o 
  10  15   5        0.98       -2.51      2.51 o 
  11  15   5        8.62       -2.42      2.42 o 
  12  15   5       58.31       62.29      3.55 o 
  13  15   5       16.42        6.17      2.92 o 
  14  15   5        5.11        3.01      3.46 o 
  15  15   5       16.15        5.87      3.78 o 
  16  15   5        0.07       -2.79      2.79 o 
  17  15   5        0.02       -3.01      3.01 o 
  18  15   5        1.42       -1.30      3.39 o 
  19  15   5        2.15        0.56      4.30 o 
  20  15   5        0.02       -4.42      4.42 o 
  21  15   5        1.28       -2.05     10.16 o 
   1  16   5        9.88        6.54      2.10 o 
   2  16   5        1.15       -2.33      2.33 o 
   3  16   5      114.91      122.71      3.68 o 
   4  16   5       97.57       94.39      3.74 o 
   5  16   5        1.92        2.71      2.54 o 
   6  16   5      169.79      169.00      4.78 o 
   7  16   5        1.58        6.85      2.79 o 
   8  16   5       10.01        0.56      2.77 o 
   9  16   5      298.53      339.67      6.61 o 
  10  16   5        7.36        2.11      3.07 o 
  11  16   5       11.98        8.10      2.85 o 
  12  16   5       17.98        7.14      3.05 o 
  13  16   5       83.16       86.11      3.98 o 
  14  16   5       70.34       79.18      5.64 o 
  15  16   5        0.91        3.98      3.82 o 
  16  16   5       34.81       18.34      4.37 o 
  17  16   5       11.78       10.38      3.67 o 
  18  16   5       29.31       16.53      3.80 o 
  19  16   5        2.15        5.94      4.18 o 
  20  16   5        0.03       -4.24      4.24 o 
   1  17   5       22.68       13.47      2.87 o 
   2  17   5        0.20       -2.40      2.40 o 
   3  17   5      117.05      115.47      3.89 o 
   4  17   5       56.78       50.33      2.98 o 
   5  17   5       15.12       -0.62      2.80 o 
   6  17   5       18.38       19.38      2.95 o 
   7  17   5       14.58        2.62      2.98 o 
   8  17   5       17.73       22.02      3.04 o 
   9  17   5        0.05       -3.15      3.15 o 
  10  17   5       51.82       46.78      3.94 o 
  11  17   5       10.24       -1.35      3.04 o 
  12  17   5       24.94       17.43      3.27 o 
  13  17   5        6.96       -0.66      3.71 o 
  14  17   5        0.36       -1.40      4.07 o 
  15  17   5       91.09      105.50      5.81 o 
  16  17   5        0.38       -3.81      3.81 o 
  17  17   5        5.60       -3.35      3.35 o 
  18  17   5        2.36        1.99      3.71 o 
  19  17   5        0.28       -4.66      4.66 o 
   1  18   5        0.05       -2.59      2.59 o 
   2  18   5       18.28        7.09      2.92 o 
   3  18   5        0.80       -2.55      2.55 o 
   4  18   5       41.57       26.88      3.53 o 
   5  18   5        0.08       -2.59      2.59 o 
   6  18   5        0.01       -3.24      3.24 o 
   7  18   5       37.88       38.45      3.33 o 
   8  18   5       42.35       35.61      3.86 o 
   9  18   5      103.33      112.87      4.99 o 
  10  18   5       23.08       15.60      3.81 o 
  11  18   5        4.73        4.31      4.37 o 
  12  18   5        0.96       -3.48      3.48 o 
  13  18   5        0.05       -1.65      3.37 o 
  14  18   5        5.55       -4.67      4.67 o 
  15  18   5        2.02       -4.06      4.06 o 
  16  18   5       36.86       28.26      4.59 o 
  17  18   5        0.59       -3.68      3.68 o 
  18  18   5        2.68       -3.26      3.26 o 
   1  19   5       43.46       33.37      3.46 o 
   2  19   5       63.07       62.98      3.69 o 
   3  19   5        1.76       -2.61      2.61 o 
   4  19   5       19.18       11.49      3.19 o 
   5  19   5        1.59       -2.83      2.83 o 
   6  19   5       14.73       10.04      3.09 o 
   7  19   5       93.08       94.76      4.23 o 
   8  19   5        4.20       -0.52      3.00 o 
   9  19   5       50.62       59.46      5.20 o 
  10  19   5       57.88       54.40      5.16 o 
  11  19   5        6.27        0.64      5.38 o 
  12  19   5       29.31       33.36      5.10 o 
  13  19   5       21.65       15.24      4.95 o 
  14  19   5       13.08       18.10      5.12 o 
  15  19   5        0.84       -0.82      4.38 o 
  16  19   5        2.75       -1.76      4.10 o 
  17  19   5        0.21       -3.93      3.93 o 
   1  20   5       20.62       19.80      3.95 o 
   2  20   5        2.89       -3.40      3.40 o 
   3  20   5       21.94       19.73      3.15 o 
   4  20   5        0.15       -3.02      3.02 o 
   5  20   5        2.29       -2.97      2.97 o 
   6  20   5        0.66       -3.24      3.24 o 
   7  20   5       12.86       18.50      3.53 o 
   8  20   5       80.10       78.76      5.09 o 
   9  20   5        8.93        2.43      3.96 o 
  10  20   5        5.22       -1.87      4.33 o 
  11  20   5        6.81        5.47      5.02 o 
  12  20   5        7.87       -4.25      4.25 o 
  13  20   5        0.81        4.41      4.31 o 
  14  20   5       19.88       13.34      5.61 o 
  15  20   5        2.80        0.46      4.87 o 
  16  20   5        2.65       -4.73      4.73 o 
   1  21   5       11.08        2.28      4.51 o 
   2  21   5        3.46       -1.67      3.55 o 
   3  21   5       13.27        2.14      3.62 o 
   4  21   5       41.16       36.92      3.90 o 
   5  21   5        4.41       -3.37      3.37 o 
   6  21   5        8.77        5.43      3.47 o 
   7  21   5       36.70       23.76      3.98 o 
   8  21   5      106.93      118.93      6.55 o 
   9  21   5        0.14       -4.45      4.45 o 
  10  21   5       13.91        7.13      4.70 o 
  11  21   5        0.94       -5.08      5.08 o 
  12  21   5       21.82       28.07      5.28 o 
  13  21   5        0.03       -5.84      5.84 o 
  14  21   5        3.32        9.06      5.21 o 
  15  21   5        5.54       -4.39      5.14 o 
   1  22   5        8.22        5.30      4.94 o 
   2  22   5       12.29        2.63      4.48 o 
   3  22   5       11.94        7.49      4.09 o 
   4  22   5        6.33       -3.44      3.44 o 
   5  22   5        0.79       -3.19      3.19 o 
   6  22   5        0.01       -3.29      3.29 o 
   7  22   5        6.17       -3.50      4.73 o 
   8  22   5        0.49       -5.32      5.32 o 
   9  22   5       26.18       13.38      5.34 o 
  10  22   5       18.17        7.75      4.79 o 
  11  22   5        0.31       -1.86      5.85 o 
  12  22   5        5.85       -6.25      6.25 o 
  13  22   5        9.04       17.02      6.29 o 
  14  22   5        4.36       -4.94      5.90 o 
   1  23   5        0.03       -4.81      4.81 o 
   2  23   5       16.12       25.81      5.29 o 
   3  23   5        3.52        1.79      5.08 o 
   4  23   5        2.52        1.97      4.47 o 
   5  23   5        7.07        1.05      4.64 o 
   6  23   5        4.55        0.04      4.53 o 
   7  23   5       13.91        4.90      5.29 o 
   8  23   5        7.97        3.12      5.37 o 
   9  23   5        6.50        6.71      5.52 o 
  10  23   5        3.54        2.06      5.10 o 
  11  23   5        1.74       -6.62      6.62 o 
  12  23   5        4.43        3.68      5.89 o 
   1  24   5        7.71        6.18      4.87 o 
   2  24   5        5.16        7.62      5.03 o 
   3  24   5       23.90       25.19      5.46 o 
   4  24   5       48.51       44.19      6.19 o 
   5  24   5        0.68        3.69      5.42 o 
   6  24   5        4.59        0.90      5.78 o 
   7  24   5        0.54       -5.78      5.84 o 
   8  24   5        1.31       -3.68      5.29 o 
   9  24   5        0.05       -4.25      5.66 o 
  10  24   5        5.73       -3.85      5.07 o 
   1  25   5        4.19       -4.61      4.61 o 
   2  25   5        0.02       -3.22      4.77 o 
   3  25   5       38.16       39.65      5.75 o 
   4  25   5        0.64        1.61      5.72 o 
   5  25   5        0.05       -4.70      6.48 o 
   6  25   5        3.27       -1.13      6.55 o 
   7  25   5       12.24       19.45      6.50 o 
   8  25   5        1.16       -1.41      6.74 o 
   1  26   5        4.79       -4.64      4.64 o 
   2  26   5        8.67        3.24      5.40 o 
   3  26   5        7.36       -2.68      5.37 o 
   4  26   5        0.62      -11.35     14.82 o 
   0   0   6     1707.96     1541.31     28.65 o 
   1   0   6      307.45      284.22     11.80 o 
   2   0   6     1639.76     1515.97     16.05 o 
   3   0   6      198.47      218.27      3.22 o 
   4   0   6    15114.30    15323.21     99.52 o 
   5   0   6     2150.42     2475.56     15.80 o 
   6   0   6     5940.38     5897.13     42.09 o 
   7   0   6      105.09      163.29      3.02 o 
   8   0   6     6264.18     6036.54     36.45 o 
   9   0   6      246.41      268.39      3.82 o 
  10   0   6     4655.96     4576.99     26.58 o 
  11   0   6     1351.79     1265.27      9.14 o 
  12   0   6     2528.54     2553.20     16.73 o 
  13   0   6      125.83      117.84      2.98 o 
  14   0   6      657.86      580.36      7.23 o 
  15   0   6       38.65       36.59      3.15 o 
  16   0   6      709.47      701.51      9.22 o 
  17   0   6      337.70      336.40      6.35 o 
  18   0   6     2332.46     2357.73     18.63 o 
  19   0   6       14.91       12.15      2.63 o 
  20   0   6      709.91      711.07     10.30 o 
  21   0   6       68.08       56.02      7.29 o 
  22   0   6      273.11      280.09     16.23 o 
  23   0   6       18.89        1.53      7.85 o 
  24   0   6      459.33      510.91     20.30 o 
  25   0   6       71.85       53.40     11.85 o 
   0   1   6      939.63      881.32     18.10 o 
   1   1   6    13656.86    13291.21     96.98 o 
   2   1   6      146.41      102.90      3.48 o 
   3   1   6    34138.89    35023.61    177.17 o 
   4   1   6     8793.90     9655.50     46.37 o 
   5   1   6    41081.76    42591.33    190.62 o 
   6   1   6     2170.11     2180.54     12.45 o 
   7   1   6    23331.21    23353.95    106.95 o 
   8   1   6      453.05      422.85      3.40 o 
   9   1   6     6626.09     6773.61     29.98 o 
  10   1   6     1328.59     1366.31      6.89 o 
  11   1   6     1617.92     1608.50      7.59 o 
  12   1   6      762.17      712.90      4.62 o 
  13   1   6     3959.50     3877.69     18.04 o 
  14   1   6       14.74       14.52      1.66 o 
  15   1   6     2614.28     2583.81     14.23 o 
  16   1   6      693.03      678.52      6.17 o 
  17   1   6     1640.47     1651.68     11.09 o 
  18   1   6      225.73      211.21      3.60 o 
  19   1   6     1198.84     1170.32     10.12 o 
  20   1   6       28.42       22.81      2.67 o 
  21   1   6      349.09      334.95      6.89 o 
  22   1   6       88.42       79.05      8.06 o 
  23   1   6      340.48      345.76     22.67 o 
  24   1   6       33.87       27.35      6.12 o 
  25   1   6      416.88      435.79     15.13 o 
   0   2   6     9819.49     9398.56     93.02 o 
   1   2   6     1235.17     1190.89     13.25 o 
   2   2   6    37804.50    38385.96    238.19 o 
   3   2   6     1787.45     1790.90     10.39 o 
   4   2   6    11349.09    11055.59     52.92 o 
   5   2   6     3340.83     3672.23     20.97 o 
   6   2   6     2676.53     2453.57     13.15 o 
   7   2   6       99.64       87.32      1.90 o 
   8   2   6     6878.87     6860.64     31.01 o 
   9   2   6     1347.70     1338.86      7.18 o 
  10   2   6    11535.89    11228.98     44.27 o 
  11   2   6      680.86      678.34      4.34 o 
  12   2   6     5854.23     5801.58     24.18 o 
  13   2   6       85.60       87.00      2.20 o 
  14   2   6     2697.84     2576.36     12.31 o 
  15   2   6      150.32      141.63      2.89 o 
  16   2   6     1575.87     1561.40     10.31 o 
  17   2   6      256.70      256.00      4.41 o 
  18   2   6     1721.73     1727.32     13.91 o 
  19   2   6       42.33       44.30      3.26 o 
  20   2   6     1181.81     1207.92     12.33 o 
  21   2   6      160.64      146.30      6.27 o 
  22   2   6      536.75      542.26     17.13 o 
  23   2   6       12.78        7.44      5.31 o 
  24   2   6      584.92      638.31     42.61 o 
  25   2   6       26.46       21.19      5.73 o 
   0   3   6     1892.87     1891.54     24.18 o 
   1   3   6     4168.34     3892.98     28.81 o 
   2   3   6      168.48      154.65      2.75 o 
   3   3   6    17371.24    17654.80     90.53 o 
   4   3   6     3667.54     3792.69     18.90 o 
   5   3   6     5953.43     5560.40     26.49 o 
   6   3   6     1923.84     2036.04     11.13 o 
   7   3   6     6122.75     6152.17     27.44 o 
   8   3   6      254.41      242.36      3.29 o 
   9   3   6     1925.54     1885.72      9.67 o 
  10   3   6      697.51      734.72      4.84 o 
  11   3   6     5001.56     4966.26     21.67 o 
  12   3   6       86.39       90.09      2.00 o 
  13   3   6     3283.56     3280.57     14.60 o 
  14   3   6      239.13      229.78      3.36 o 
  15   3   6     3751.98     3702.53     18.05 o 
  16   3   6      446.34      433.20      4.64 o 
  17   3   6     1505.93     1484.33     10.81 o 
  18   3   6      247.98      250.45      6.14 o 
  19   3   6     1336.43     1328.98     13.58 o 
  20   3   6      111.09      107.86      4.59 o 
  21   3   6      443.89      448.62      7.22 o 
  22   3   6       51.87       52.54      4.31 o 
  23   3   6      524.40      596.86     14.51 o 
  24   3   6        8.62        6.39      4.61 o 
  25   3   6      403.73      428.54     21.86 o 
   0   4   6    17540.09    17378.47    155.42 o 
   1   4   6     3820.03     4170.71     28.31 o 
   2   4   6    28834.38    29623.14    165.56 o 
   3   4   6       99.83      119.33      2.26 o 
   4   4   6     3984.43     3801.29     20.57 o 
   5   4   6      315.80      310.49      3.53 o 
   6   4   6     5557.64     5487.46     26.49 o 
   7   4   6       10.57       12.24      1.42 o 
   8   4   6     3530.86     3483.05     16.88 o 
   9   4   6        4.29        3.95      1.08 o 
  10   4   6     7770.92     7652.22     32.65 o 
  11   4   6      400.18      436.78      3.93 o 
  12   4   6     6372.34     6335.44     28.44 o 
  13   4   6      133.00      122.39      2.35 o 
  14   4   6     1649.74     1624.81      8.65 o 
  15   4   6       64.60       57.55      2.07 o 
  16   4   6     1537.27     1484.92      9.59 o 
  17   4   6       28.27       30.39      2.39 o 
  18   4   6     2043.82     2088.66     17.74 o 
  19   4   6       77.10       83.06      4.31 o 
  20   4   6     1334.73     1399.51     13.43 o 
  21   4   6       28.31       28.27      3.62 o 
  22   4   6      471.79      458.04      9.81 o 
  23   4   6       31.79       30.33      5.02 o 
  24   4   6      394.62      412.74     12.75 o 
  25   4   6        2.18        2.26      5.99 o 
   0   5   6     7708.81     8499.40     72.59 o 
   1   5   6     1348.08     1146.78      8.99 o 
   2   5   6     2231.19     2341.19     15.87 o 
   3   5   6    10699.06    10625.01     54.27 o 
   4   5   6      624.91      602.32      4.89 o 
   5   5   6     9670.76     9712.95     48.65 o 
   6   5   6     1908.88     1960.59     10.41 o 
   7   5   6     4512.85     4651.17     23.08 o 
   8   5   6      323.94      323.32      3.28 o 
   9   5   6     2181.79     2188.10     10.94 o 
  10   5   6      507.55      529.79      4.32 o 
  11   5   6     4560.23     4614.29     21.41 o 
  12   5   6      752.65      766.09      5.61 o 
  13   5   6     2197.82     2216.99     11.49 o 
  14   5   6      713.92      706.18      5.63 o 
  15   5   6     2228.52     2232.15     11.18 o 
  16   5   6      235.80      228.52      3.54 o 
  17   5   6     3060.10     3056.18     20.41 o 
  18   5   6      195.24      194.77      5.03 o 
  19   5   6     1758.36     1841.97     16.92 o 
  20   5   6      134.89      129.09      5.45 o 
  21   5   6      548.09      548.22      9.09 o 
  22   5   6       58.85       61.33      4.77 o 
  23   5   6      437.67      458.19      9.23 o 
  24   5   6       45.77       39.03      7.49 o 
  25   5   6      317.69      332.38     18.07 o 
   0   6   6    34520.47    35970.77    295.48 o 
   1   6   6     2323.64     2535.75     17.34 o 
   2   6   6    19780.00    19876.53    109.22 o 
   3   6   6      891.80      946.82      7.18 o 
   4   6   6    15571.65    15981.51     80.72 o 
   5   6   6       55.07       60.61      1.88 o 
   6   6   6     5640.92     5813.26     27.14 o 
   7   6   6      392.14      345.51      3.57 o 
   8   6   6     9204.77     9083.90     42.66 o 
   9   6   6      351.44      350.66      4.08 o 
  10   6   6     8724.51     8673.87     39.13 o 
  11   6   6      362.90      368.71      3.53 o 
  12   6   6     5204.75     5037.10     22.75 o 
  13   6   6      390.19      386.01      4.65 o 
  14   6   6     2016.05     1983.01     11.37 o 
  15   6   6      264.73      260.37      3.29 o 
  16   6   6     1291.29     1252.39      8.24 o 
  17   6   6        1.07        2.69      2.45 o 
  18   6   6     1475.77     1464.86     13.56 o 
  19   6   6      105.61      114.88      5.99 o 
  20   6   6     1270.14     1338.38     16.32 o 
  21   6   6       96.95      105.53      7.45 o 
  22   6   6      731.90      746.90     20.84 o 
  23   6   6       40.47       37.36      5.81 o 
  24   6   6      214.91      207.85      8.46 o 
  25   6   6       10.08       10.69      7.40 o 
   0   7   6        6.99       21.39      3.27 o 
   1   7   6     4115.18     4136.25     24.45 o 
   2   7   6     1902.82     2022.57     12.95 o 
   3   7   6     8533.16     8558.75     40.76 o 
   4   7   6      371.40      366.66      4.37 o 
   5   7   6     7924.50     7871.04     39.29 o 
   6   7   6      716.02      659.16      5.64 o 
   7   7   6      555.21      622.75      5.37 o 
   8   7   6     1484.21     1378.89      8.78 o 
   9   7   6     6223.11     6270.24     29.50 o 
  10   7   6       99.89      102.20      2.20 o 
  11   7   6     2832.08     2821.58     14.28 o 
  12   7   6      176.64      183.08      3.32 o 
  13   7   6     2293.78     2252.24     13.48 o 
  14   7   6      389.38      379.31      4.63 o 
  15   7   6      710.25      701.15      5.93 o 
  16   7   6      111.55      101.16      2.80 o 
  17   7   6     1466.12     1511.40     12.52 o 
  18   7   6       55.13       50.74      4.57 o 
  19   7   6      366.34      360.55      9.04 o 
  20   7   6      211.76      213.11      8.58 o 
  21   7   6      545.96      589.84     12.83 o 
  22   7   6       27.64       24.44      5.85 o 
  23   7   6      356.57      364.81     11.96 o 
  24   7   6       28.47       26.51      4.99 o 
   0   8   6    28055.95    29470.05    263.48 o 
   1   8   6        7.68        2.14      1.53 o 
   2   8   6     4766.00     4906.27     27.21 o 
   3   8   6      373.59      380.95      4.17 o 
   4   8   6     6873.14     7000.65     36.58 o 
   5   8   6       16.72       29.84      1.64 o 
   6   8   6     2042.63     2107.42     13.00 o 
   7   8   6     1207.08     1165.27      7.93 o 
   8   8   6     5415.17     5552.14     28.07 o 
   9   8   6      135.04      132.45      2.38 o 
  10   8   6     5142.67     5142.66     21.53 o 
  11   8   6      185.82      193.95      3.04 o 
  12   8   6     3898.90     3919.36     19.90 o 
  13   8   6       99.20       96.50      3.13 o 
  14   8   6     1427.54     1393.21      9.93 o 
  15   8   6       26.15       19.91      2.20 o 
  16   8   6      426.39      411.96      4.54 o 
  17   8   6        3.02        5.13      2.14 o 
  18   8   6      538.07      541.89      8.43 o 
  19   8   6      127.07      128.45      6.30 o 
  20   8   6      559.19      577.48     14.09 o 
  21   8   6       27.84       20.71      5.68 o 
  22   8   6      736.03      787.46     15.49 o 
  23   8   6       39.06       37.32      6.70 o 
  24   8   6      257.13      244.15     10.59 o 
   0   9   6       30.72       27.83      2.83 o 
   1   9   6     8705.01     8759.63     52.24 o 
   2   9   6     1951.83     1902.07     12.13 o 
   3   9   6     9319.48     9335.36     47.74 o 
   4   9   6      528.50      511.02      5.23 o 
   5   9   6    16374.13    16253.71     80.40 o 
   6   9   6     2259.86     2259.29     14.25 o 
   7   9   6     5756.28     5739.82     28.02 o 
   8   9   6     1334.17     1338.55      8.21 o 
   9   9   6     5519.21     5529.93     24.06 o 
  10   9   6      357.33      345.22      3.58 o 
  11   9   6     3496.22     3563.19     17.55 o 
  12   9   6      592.57      579.20      4.84 o 
  13   9   6     2391.00     2415.77     14.90 o 
  14   9   6      300.05      296.11      4.82 o 
  15   9   6      972.52      946.06      7.55 o 
  16   9   6       92.01       81.44      2.76 o 
  17   9   6     1742.51     1733.78     11.77 o 
  18   9   6      217.15      213.32      4.75 o 
  19   9   6      534.10      532.32      9.95 o 
  20   9   6      102.19       97.60      5.04 o 
  21   9   6      420.44      399.59     10.44 o 
  22   9   6       23.09       21.36      7.05 o 
  23   9   6      359.10      366.41      9.85 o 
  24   9   6      107.78      113.10     11.22 o 
   0  10   6     4112.22     4484.77     34.85 o 
   1  10   6      238.29      239.21      3.66 o 
   2  10   6     2416.59     2504.78     15.38 o 
   3  10   6     1212.97     1186.79      8.94 o 
   4  10   6     3323.71     3360.01     19.25 o 
   5  10   6       10.29       14.22      1.98 o 
   6  10   6     5974.16     6005.60     28.89 o 
   7  10   6      359.39      348.39      4.09 o 
   8  10   6     4292.14     4260.56     20.47 o 
   9  10   6      288.80      310.93      3.78 o 
  10  10   6     2678.91     2680.16     13.45 o 
  11  10   6      269.97      263.80      3.83 o 
  12  10   6     1504.73     1485.08      9.12 o 
  13  10   6      158.91      154.67      3.83 o 
  14  10   6     1291.39     1331.42      9.76 o 
  15  10   6       86.55       89.11      2.91 o 
  16  10   6     1538.91     1562.36     11.39 o 
  17  10   6        5.03        6.15      2.15 o 
  18  10   6      899.13      910.86     10.96 o 
  19  10   6      110.43      105.41      5.06 o 
  20  10   6      756.45      770.30     14.30 o 
  21  10   6        0.52        6.13      4.85 o 
  22  10   6      498.03      550.80     11.95 o 
  23  10   6       70.55       62.88      6.06 o 
   0  11   6       31.52       31.02      2.84 o 
   1  11   6     2073.52     2135.34     11.91 o 
   2  11   6     1209.35     1150.95      8.75 o 
   3  11   6     5564.96     5534.60     30.28 o 
   4  11   6      711.44      744.23      6.96 o 
   5  11   6     6144.29     6084.38     29.79 o 
   6  11   6       79.14       75.70      2.47 o 
   7  11   6     5790.03     5749.35     24.50 o 
   8  11   6      386.28      368.32      3.83 o 
   9  11   6     1679.96     1682.00      9.90 o 
  10  11   6      242.67      245.92      3.48 o 
  11  11   6     1487.19     1486.99      9.64 o 
  12  11   6       16.41        8.75      1.94 o 
  13  11   6      796.41      796.38      7.43 o 
  14  11   6      361.48      380.61      5.62 o 
  15  11   6     2418.27     2459.53     15.67 o 
  16  11   6       47.55       54.55      2.87 o 
  17  11   6     1212.52     1221.80      8.96 o 
  18  11   6      121.70      118.61      5.12 o 
  19  11   6      624.11      635.91     14.16 o 
  20  11   6       25.94       20.62      4.89 o 
  21  11   6      390.00      396.29      9.99 o 
  22  11   6        7.34        9.30      4.97 o 
  23  11   6      185.13      173.71      7.99 o 
   0  12   6     2285.41     2317.36     18.02 o 
   1  12   6      120.17      124.66      2.96 o 
   2  12   6     4162.85     4180.08     20.11 o 
   3  12   6      915.33      917.75      7.33 o 
   4  12   6     1168.40     1162.54      8.36 o 
   5  12   6      207.99      232.71      3.75 o 
   6  12   6     3084.34     3112.99     16.12 o 
   7  12   6       46.17       45.38      2.27 o 
   8  12   6     1727.89     1696.87      9.71 o 
   9  12   6      330.32      335.85      4.13 o 
  10  12   6     1928.40     1933.77     10.84 o 
  11  12   6       11.45       12.99      1.93 o 
  12  12   6     1584.06     1587.73     11.89 o 
  13  12   6      130.95      126.40      3.49 o 
  14  12   6     1767.36     1790.51     14.13 o 
  15  12   6       65.38       65.67      3.37 o 
  16  12   6     1971.12     2016.60     14.36 o 
  17  12   6       88.29       86.77      3.66 o 
  18  12   6      613.70      645.94      7.88 o 
  19  12   6      111.12      101.07      6.35 o 
  20  12   6      610.08      667.46     13.00 o 
  21  12   6        0.24        2.60      5.61 o 
  22  12   6      367.12      352.91     16.38 o 
   0  13   6      564.60      567.70      7.39 o 
   1  13   6     5879.82     5702.54     26.97 o 
   2  13   6      387.45      368.03      4.27 o 
   3  13   6     2803.61     2752.07     15.25 o 
   4  13   6     1339.24     1358.86      9.53 o 
   5  13   6     3403.07     3388.77     18.22 o 
   6  13   6      444.88      454.52      5.22 o 
   7  13   6     4022.55     4085.10     21.07 o 
   8  13   6      454.87      447.85      5.46 o 
   9  13   6      974.49      934.55      8.20 o 
  10  13   6      122.85      115.66      3.25 o 
  11  13   6     2115.90     2125.28     12.98 o 
  12  13   6      183.24      181.80      3.84 o 
  13  13   6     2118.77     2100.03     13.71 o 
  14  13   6      216.44      215.58      5.50 o 
  15  13   6     2303.64     2305.41     17.41 o 
  16  13   6      172.42      163.54      4.87 o 
  17  13   6      958.86      985.09      9.69 o 
  18  13   6      377.59      391.80      7.98 o 
  19  13   6      504.04      526.19     17.24 o 
  20  13   6       23.50       10.18      6.75 o 
  21  13   6      363.81      355.15     15.99 o 
  22  13   6       20.75       11.66      7.68 o 
   0  14   6     5664.50     5470.06     32.31 o 
   1  14   6      236.16      243.18      3.97 o 
   2  14   6     3493.69     3497.20     17.77 o 
   3  14   6      195.13      198.47      4.14 o 
   4  14   6     2589.18     2617.08     15.97 o 
   5  14   6      192.27      190.82      3.81 o 
   6  14   6     2666.72     2706.59     16.84 o 
   7  14   6       15.87       15.45      2.26 o 
   8  14   6     1759.12     1789.04     12.06 o 
   9  14   6      144.78      147.99      4.25 o 
  10  14   6     1609.54     1606.16     11.86 o 
  11  14   6        9.00        5.05      2.38 o 
  12  14   6     1442.29     1466.29     12.10 o 
  13  14   6      195.79      191.98      5.25 o 
  14  14   6     1160.53     1175.63     12.30 o 
  15  14   6        8.17        7.84      3.18 o 
  16  14   6     1082.74     1112.45     10.27 o 
  17  14   6      155.97      147.69      4.95 o 
  18  14   6      524.29      549.23      7.97 o 
  19  14   6       20.89       23.39      5.00 o 
  20  14   6      329.10      342.62     11.80 o 
  21  14   6       12.42        0.51      5.47 o 
   0  15   6      309.20      324.36      6.53 o 
   1  15   6     1831.15     1790.62     10.63 o 
   2  15   6      157.07      150.28      3.99 o 
   3  15   6     1183.11     1188.78      9.38 o 
   4  15   6      364.71      366.76      5.44 o 
   5  15   6     1973.03     2001.87     13.53 o 
   6  15   6        0.79        2.00      2.45 o 
   7  15   6     1900.46     1972.10     13.61 o 
   8  15   6      301.63      308.62      5.15 o 
   9  15   6     1383.40     1401.50     11.38 o 
  10  15   6       71.94       72.60      3.42 o 
  11  15   6      331.81      322.02      5.81 o 
  12  15   6      148.49      136.75      4.43 o 
  13  15   6      756.78      767.05     10.68 o 
  14  15   6      121.02      118.88      6.25 o 
  15  15   6      924.19      954.46     11.46 o 
  16  15   6      102.72      107.33      4.78 o 
  17  15   6      432.60      454.30      7.94 o 
  18  15   6       29.15       25.64      3.34 o 
  19  15   6      317.01      331.44      9.29 o 
  20  15   6       17.51       12.18      4.74 o 
  21  15   6      308.34      322.26     20.05 o 
   0  16   6     3585.90     3535.31     25.70 o 
   1  16   6      250.08      247.02      4.29 o 
   2  16   6     3280.54     3264.45     19.12 o 
   3  16   6      118.31      118.32      3.98 o 
   4  16   6     3561.96     3621.52     21.20 o 
   5  16   6       34.47       29.70      2.97 o 
   6  16   6     2417.49     2463.06     17.41 o 
   7  16   6       78.56       85.21      3.87 o 
   8  16   6     2908.57     2951.38     18.52 o 
   9  16   6      245.41      248.13      5.97 o 
  10  16   6     2059.27     2082.61     16.49 o 
  11  16   6       76.51       72.04      3.45 o 
  12  16   6      794.99      804.31      9.04 o 
  13  16   6      155.99      149.06      4.78 o 
  14  16   6      811.78      818.40     13.15 o 
  15  16   6       44.21       35.85      4.56 o 
  16  16   6      501.78      514.72      9.43 o 
  17  16   6       24.77       21.21      3.62 o 
  18  16   6      402.38      415.86      7.81 o 
  19  16   6        1.13       -1.78      4.41 o 
  20  16   6      321.69      343.36      9.23 o 
   0  17   6      691.86      685.01      9.53 o 
   1  17   6     2718.76     2762.25     16.88 o 
   2  17   6      158.14      149.47      4.14 o 
   3  17   6     1423.14     1437.31     11.26 o 
   4  17   6      171.47      172.03      4.34 o 
   5  17   6     1285.63     1297.85     11.30 o 
   6  17   6      495.33      508.90      7.04 o 
   7  17   6     2063.29     2064.47     15.28 o 
   8  17   6      348.49      357.03      6.62 o 
   9  17   6     1697.06     1745.46     16.10 o 
  10  17   6      203.58      214.82      6.55 o 
  11  17   6     1190.55     1230.40     12.20 o 
  12  17   6      215.22      200.98      5.83 o 
  13  17   6      953.64      982.80     10.51 o 
  14  17   6       65.44       63.10      5.40 o 
  15  17   6      553.45      544.01     10.19 o 
  16  17   6       76.91       73.86      5.18 o 
  17  17   6      198.72      191.07      6.01 o 
  18  17   6       19.16       12.34      3.54 o 
  19  17   6      290.77      302.45      9.30 o 
   0  18   6     1900.62     1894.58     18.86 o 
   1  18   6       93.26       99.30      3.91 o 
   2  18   6     2040.53     2070.18     14.75 o 
   3  18   6       40.52       41.19      3.17 o 
   4  18   6      536.05      523.07      7.15 o 
   5  18   6      130.52      130.52      4.40 o 
   6  18   6     1064.02     1063.56     10.12 o 
   7  18   6      195.89      205.80      5.30 o 
   8  18   6     1055.55     1057.60     11.33 o 
   9  18   6       22.10       17.94      3.67 o 
  10  18   6     1365.96     1382.43     14.42 o 
  11  18   6       67.32       72.80      5.59 o 
  12  18   6     1126.83     1211.19     17.34 o 
  13  18   6        4.69        1.03      4.18 o 
  14  18   6      547.94      597.94     12.15 o 
  15  18   6       10.67        6.74      4.33 o 
  16  18   6      172.09      154.22      6.38 o 
  17  18   6        6.89       -1.94      3.73 o 
  18  18   6      214.27      212.66      6.12 o 
   0  19   6      345.16      331.23     10.78 o 
   1  19   6     1258.99     1253.79     11.90 o 
   2  19   6       61.96       55.26      3.59 o 
   3  19   6     1107.95     1112.50      9.99 o 
   4  19   6       63.80       47.82      3.54 o 
   5  19   6      362.48      347.04      6.44 o 
   6  19   6      303.35      295.76      6.05 o 
   7  19   6     1157.44     1166.68     10.89 o 
   8  19   6       94.42       87.10      4.19 o 
   9  19   6      891.80      916.76     13.28 o 
  10  19   6      137.10      143.03      7.47 o 
  11  19   6      873.39      907.25     16.28 o 
  12  19   6       30.16       22.63      4.63 o 
  13  19   6      553.51      572.57     11.35 o 
  14  19   6       35.54       33.15      7.96 o 
  15  19   6      440.47      466.43     11.12 o 
  16  19   6       45.81       41.42      4.85 o 
  17  19   6      178.97      168.08      6.50 o 
   0  20   6      529.28      503.46     14.08 o 
   1  20   6      210.66      188.62      6.84 o 
   2  20   6     1292.93     1275.68     11.85 o 
   3  20   6       38.52       37.19      3.36 o 
   4  20   6      808.31      776.20      9.10 o 
   5  20   6       96.74       92.84      4.29 o 
   6  20   6      939.99      952.75     11.13 o 
   7  20   6       52.30       43.32      3.95 o 
   8  20   6     1214.42     1236.92     15.29 o 
   9  20   6       76.85       76.71      5.27 o 
  10  20   6      612.43      638.59     11.47 o 
  11  20   6       68.96       70.37      6.50 o 
  12  20   6      457.61      472.68     12.60 o 
  13  20   6       18.73       12.58      4.74 o 
  14  20   6      586.93      625.21     14.76 o 
  15  20   6       89.19       99.73      6.28 o 
  16  20   6      412.10      452.03     10.91 o 
   0  21   6      411.23      409.74     15.43 o 
   1  21   6      964.43      947.32     14.77 o 
   2  21   6      113.91      114.06      5.99 o 
   3  21   6     1163.25     1174.95     12.95 o 
   4  21   6       82.31       73.14      4.38 o 
   5  21   6      942.55      949.84     11.17 o 
   6  21   6      125.63      124.36      5.15 o 
   7  21   6     1036.09     1079.54     12.79 o 
   8  21   6       24.29       28.45      5.24 o 
   9  21   6      767.30      788.61     14.45 o 
  10  21   6       88.41       82.38      6.19 o 
  11  21   6      278.44      274.16      9.68 o 
  12  21   6       67.18       61.08      5.42 o 
  13  21   6      454.91      465.76     21.53 o 
  14  21   6       54.40       62.60      6.93 o 
  15  21   6      388.71      434.04     13.67 o 
   0  22   6      930.28      939.92     21.13 o 
   1  22   6       67.61       65.48      6.01 o 
   2  22   6      351.32      334.48      9.41 o 
   3  22   6        1.29       -3.90      3.90 o 
   4  22   6      551.84      565.08     10.70 o 
   5  22   6       65.28       69.70      4.41 o 
   6  22   6      473.06      491.93      8.23 o 
   7  22   6       19.35       15.02      5.07 o 
   8  22   6      500.99      526.11     16.72 o 
   9  22   6        1.03       -0.62      4.98 o 
  10  22   6      112.78      102.45      6.63 o 
  11  22   6       37.91       28.94      6.72 o 
  12  22   6      281.16      272.89     15.89 o 
  13  22   6        3.96        5.00      5.94 o 
  14  22   6      376.27      426.55     17.55 o 
   0  23   6       45.34       32.53      7.62 o 
   1  23   6      940.49      989.52     15.45 o 
   2  23   6       50.17       44.43      5.72 o 
   3  23   6      543.28      555.91     12.16 o 
   4  23   6       53.07       51.00      5.61 o 
   5  23   6      592.77      618.07     13.48 o 
   6  23   6      128.97      123.69      6.73 o 
   7  23   6      341.54      318.63     10.90 o 
   8  23   6       11.92       14.73      5.56 o 
   9  23   6      432.73      455.57     11.90 o 
  10  23   6       32.39       31.30      5.93 o 
  11  23   6      195.06      189.40      9.87 o 
  12  23   6       27.14       21.69      6.34 o 
   0  24   6      875.50      928.82     27.60 o 
   1  24   6       21.07       23.35      5.24 o 
   2  24   6      567.31      580.05     12.40 o 
   3  24   6       95.46       93.33      6.96 o 
   4  24   6      757.33      821.89     14.79 o 
   5  24   6       61.31       57.37      6.20 o 
   6  24   6      509.18      583.77     15.97 o 
   7  24   6       60.02       71.34      7.76 o 
   8  24   6      586.62      639.27     13.42 o 
   9  24   6       22.61       17.98      5.50 o 
  10  24   6      238.50      219.70     10.44 o 
   0  25   6        5.30       -6.26      6.37 o 
   1  25   6      275.76      260.74      9.32 o 
   2  25   6       73.46       65.41      6.25 o 
   3  25   6      356.38      340.79     10.77 o 
   4  25   6       27.52       25.88      6.29 o 
   5  25   6      420.98      449.36     24.78 o 
   6  25   6       43.66       48.79      7.94 o 
   7  25   6      410.62      474.43     15.00 o 
   0  26   6      166.44      172.13     11.62 o 
   1  26   6       10.82        2.55      5.03 o 
   2  26   6      205.74      185.77      8.77 o 
   3  26   6        9.67       12.59      8.76 o 
   1   1   7      849.78      859.04      9.78 o 
   2   1   7      108.17      109.11      2.19 o 
   3   1   7     2869.72     3215.12     17.48 o 
   4   1   7      656.90      710.40      4.74 o 
   5   1   7      287.21      342.57      2.82 o 
   6   1   7      342.24      347.97      3.13 o 
   7   1   7      125.30      158.00      2.42 o 
   8   1   7      737.04      756.67      5.09 o 
   9   1   7      116.78      124.99      2.05 o 
  10   1   7      451.85      424.04      3.33 o 
  11   1   7       42.94       31.82      1.27 o 
  12   1   7        1.48       -1.10      1.10 o 
  13   1   7       32.05       25.09      1.48 o 
  14   1   7       22.92       22.56      1.56 o 
  15   1   7       42.64       42.09      1.95 o 
  16   1   7       57.32       52.46      2.42 o 
  17   1   7        8.89        3.66      2.01 o 
  18   1   7       41.17       30.61      2.10 o 
  19   1   7       79.43       73.75      2.75 o 
  20   1   7       18.16       18.20      2.56 o 
  21   1   7        4.52        0.52      2.68 o 
  22   1   7       19.77       20.86      5.56 o 
  23   1   7        0.03       -4.90      4.90 o 
  24   1   7        0.85       -1.67      7.28 o 
  25   1   7        0.00        6.23      8.25 o 
   1   2   7       80.72       84.05      2.59 o 
   2   2   7     4483.66     4896.51     26.60 o 
   3   2   7       30.40       22.51      1.32 o 
   4   2   7     1867.55     2072.97     11.78 o 
   5   2   7      256.38      281.33      2.67 o 
   6   2   7      731.71      773.57      5.37 o 
   7   2   7      161.85      148.37      2.19 o 
   8   2   7      104.50       90.82      1.98 o 
   9   2   7      574.03      527.01      3.95 o 
  10   2   7        0.16        0.58      1.06 o 
  11   2   7      311.32      295.09      2.79 o 
  12   2   7        4.61        0.23      1.13 o 
  13   2   7      120.00      109.07      2.13 o 
  14   2   7       30.05       28.52      1.72 o 
  15   2   7       55.49       55.63      2.31 o 
  16   2   7      363.60      361.11      4.35 o 
  17   2   7        8.29        5.56      2.00 o 
  18   2   7      117.77      122.90      3.34 o 
  19   2   7       18.34       12.36      2.32 o 
  20   2   7       22.23       16.24      3.00 o 
  21   2   7        0.50       -2.66      2.82 o 
  22   2   7        6.89        6.69      4.92 o 
  23   2   7        2.03       -8.16      8.16 o 
  24   2   7       21.74       23.21      6.42 o 
  25   2   7        5.82       -5.79      7.65 o 
   1   3   7      102.72      123.38      3.73 o 
   2   3   7      133.06      133.94      2.34 o 
   3   3   7     1134.68     1252.05      8.00 o 
   4   3   7     4437.60     5008.49     24.64 o 
   5   3   7      269.62      261.66      2.59 o 
   6   3   7      373.57      371.82      3.51 o 
   7   3   7      287.19      249.28      2.68 o 
   8   3   7        6.11        4.69      1.13 o 
   9   3   7       21.76       15.39      1.26 o 
  10   3   7      373.42      375.96      3.32 o 
  11   3   7        6.40        2.20      1.18 o 
  12   3   7       53.43       44.75      1.57 o 
  13   3   7       84.97       97.83      2.25 o 
  14   3   7      261.06      263.83      3.39 o 
  15   3   7       50.05       50.64      1.98 o 
  16   3   7        2.69        0.09      1.74 o 
  17   3   7        0.47       -2.02      2.02 o 
  18   3   7       94.70       94.04      3.36 o 
  19   3   7        0.38       -2.99      2.99 o 
  20   3   7        1.73       -3.24      3.24 o 
  21   3   7        3.33        1.27      2.79 o 
  22   3   7        0.79       -1.81      3.21 o 
  23   3   7        6.21        3.05      4.60 o 
  24   3   7        0.96       -4.65      4.85 o 
  25   3   7       17.07       20.02      5.65 o 
   1   4   7      290.23      357.84      4.20 o 
   2   4   7     3173.36     3416.03     20.59 o 
   3   4   7       79.30      110.56      1.87 o 
   4   4   7      224.89      253.37      3.58 o 
   5   4   7      316.69      398.02      3.49 o 
   6   4   7      858.92      802.21      5.48 o 
   7   4   7      953.98      989.10      6.43 o 
   8   4   7      157.53      149.13      2.39 o 
   9   4   7       48.10       36.96      1.60 o 
  10   4   7       47.60       45.74      1.67 o 
  11   4   7      392.08      379.63      3.54 o 
  12   4   7      155.44      157.01      2.76 o 
  13   4   7      149.93      149.00      2.61 o 
  14   4   7       63.67       61.58      1.95 o 
  15   4   7       89.11       91.44      2.34 o 
  16   4   7       25.71       24.40      1.84 o 
  17   4   7        0.32       -1.85      1.97 o 
  18   4   7       62.72       63.98      3.53 o 
  19   4   7        1.78       -2.58      3.30 o 
  20   4   7       26.53       19.04      3.59 o 
  21   4   7       22.79       16.76      3.71 o 
  22   4   7       30.29       30.16      3.99 o 
  23   4   7        2.60       -3.27      3.27 o 
  24   4   7       20.51       11.39      4.97 o 
  25   4   7        2.04       -7.37      7.37 o 
   1   5   7        2.37        9.43      1.44 o 
   2   5   7        1.74        0.66      1.21 o 
   3   5   7      306.61      298.20      2.92 o 
   4   5   7        0.29        9.41      1.37 o 
   5   5   7       47.84       58.21      1.78 o 
   6   5   7      205.58      210.79      2.55 o 
   7   5   7      571.51      522.05      4.66 o 
   8   5   7      363.35      408.50      3.90 o 
   9   5   7       45.56       57.77      1.72 o 
  10   5   7      215.87      185.24      2.66 o 
  11   5   7        0.03       -0.66      1.29 o 
  12   5   7      134.02      135.34      2.50 o 
  13   5   7       65.51       60.80      2.12 o 
  14   5   7      120.97      126.82      2.61 o 
  15   5   7        0.03       -1.42      1.42 o 
  16   5   7        0.04       -1.61      1.61 o 
  17   5   7        1.30       -2.18      2.18 o 
  18   5   7        6.01        4.37      2.77 o 
  19   5   7        8.29       -3.64      3.64 o 
  20   5   7        5.77        0.60      3.78 o 
  21   5   7        0.90       -2.14      3.68 o 
  22   5   7        6.76        4.12      3.96 o 
  23   5   7        6.26        1.04      3.60 o 
  24   5   7        2.56       -6.67      6.67 o 
  25   5   7        0.12        1.56      7.07 o 
   1   6   7      146.89      183.76      3.37 o 
   2   6   7      496.73      512.48      4.88 o 
   3   6   7     1145.03     1235.55      7.76 o 
   4   6   7        8.59       12.21      1.42 o 
   5   6   7      417.98      391.72      3.75 o 
   6   6   7      234.76      197.24      2.85 o 
   7   6   7      198.21      203.43      2.86 o 
   8   6   7      406.66      344.18      3.78 o 
   9   6   7      807.29      733.99      5.51 o 
  10   6   7      188.54      213.94      3.14 o 
  11   6   7       21.78       15.36      1.60 o 
  12   6   7      172.92      168.49      2.89 o 
  13   6   7      147.96      145.92      3.02 o 
  14   6   7       46.87       49.77      2.18 o 
  15   6   7       73.12       71.52      2.34 o 
  16   6   7       86.52       87.15      2.42 o 
  17   6   7       27.60       21.51      2.66 o 
  18   6   7        0.44       -3.25      3.25 o 
  19   6   7        3.45        0.75      3.68 o 
  20   6   7       49.48       45.84      5.45 o 
  21   6   7        0.04       -4.81      4.81 o 
  22   6   7       26.29       22.32      4.82 o 
  23   6   7        0.05       -4.10      4.10 o 
  24   6   7        8.72        2.25      4.00 o 
  25   6   7       12.32       18.32     21.66 o 
   1   7   7       23.07       11.52      1.65 o 
   2   7   7      151.27      155.39      2.90 o 
   3   7   7      354.06      331.46      3.39 o 
   4   7   7      494.16      494.39      5.21 o 
   5   7   7        2.57        0.88      1.34 o 
   6   7   7     1008.49      928.76      6.98 o 
   7   7   7       28.47       35.48      1.63 o 
   8   7   7      148.40      150.34      2.81 o 
   9   7   7       76.82       87.29      2.00 o 
  10   7   7      221.66      226.80      2.79 o 
  11   7   7        8.87        7.48      1.53 o 
  12   7   7      142.73      133.15      3.18 o 
  13   7   7        0.87       -1.86      1.86 o 
  14   7   7        0.09       -1.29      1.84 o 
  15   7   7        2.56       -0.41      1.80 o 
  16   7   7       21.19       18.01      1.88 o 
  17   7   7       17.10       16.12      2.62 o 
  18   7   7       71.85       70.90      4.35 o 
  19   7   7       48.91       46.19      4.65 o 
  20   7   7        0.24       -0.38      4.91 o 
  21   7   7        0.02       -3.55      4.31 o 
  22   7   7        0.44       -3.65      5.32 o 
  23   7   7        1.65       -4.30      4.30 o 
  24   7   7        7.12       10.14      4.71 o 
   1   8   7       27.49       23.28      1.93 o 
   2   8   7        2.52        2.29      1.80 o 
   3   8   7       31.06       23.24      1.52 o 
   4   8   7      105.61      107.02      2.77 o 
   5   8   7        6.65        3.78      1.55 o 
   6   8   7        3.43        4.08      1.65 o 
   7   8   7        4.37       -0.35      1.55 o 
   8   8   7       93.03       94.20      2.47 o 
   9   8   7      591.35      616.23      4.85 o 
  10   8   7        6.33       -1.27      1.27 o 
  11   8   7       16.51       16.74      1.58 o 
  12   8   7       11.77        8.84      1.68 o 
  13   8   7        0.17       -1.77      1.77 o 
  14   8   7       13.96        3.22      1.99 o 
  15   8   7      111.37      111.91      3.07 o 
  16   8   7        8.43        1.36      1.71 o 
  17   8   7       29.77       29.71      2.15 o 
  18   8   7       10.26       -1.47      3.15 o 
  19   8   7        0.04       -3.11      3.11 o 
  20   8   7       17.02       13.11      3.92 o 
  21   8   7        3.65        2.05      4.52 o 
  22   8   7       13.47        9.67      7.10 o 
  23   8   7        0.02       -4.30      4.30 o 
  24   8   7        1.67       -4.36      4.93 o 
   1   9   7      706.66      664.51      5.92 o 
   2   9   7      463.54      430.16      4.54 o 
   3   9   7      278.43      276.27      3.63 o 
   4   9   7      525.68      530.01      5.57 o 
   5   9   7       83.38       79.46      2.90 o 
   6   9   7      541.71      530.36      5.47 o 
   7   9   7      624.73      654.41      6.04 o 
   8   9   7        2.04       -1.34      1.41 o 
   9   9   7      303.43      284.71      3.47 o 
  10   9   7       20.51       17.49      1.58 o 
  11   9   7       39.72       38.62      1.94 o 
  12   9   7       37.43       39.15      1.98 o 
  13   9   7      187.20      191.67      3.67 o 
  14   9   7       23.60       17.83      2.18 o 
  15   9   7       42.34       30.59      2.27 o 
  16   9   7       42.60       37.83      2.23 o 
  17   9   7       25.64       16.36      2.27 o 
  18   9   7        9.28        1.93      2.45 o 
  19   9   7       44.71       42.77      4.57 o 
  20   9   7       33.34       26.65      4.36 o 
  21   9   7        9.06       -3.62      4.62 o 
  22   9   7        0.16        0.32      4.58 o 
  23   9   7        6.64        7.26      4.69 o 
  24   9   7        1.52        0.04      4.45 o 
   1  10   7       41.14       55.61      2.30 o 
   2  10   7      269.08      248.32      4.58 o 
   3  10   7      651.91      604.00      5.96 o 
   4  10   7      561.93      564.97      5.83 o 
   5  10   7        7.45       15.95      3.60 o 
   6  10   7       76.45       99.38      2.98 o 
   7  10   7      225.37      234.72      3.49 o 
   8  10   7       15.67       12.02      1.57 o 
   9  10   7      133.77      139.84      2.77 o 
  10  10   7      121.99      131.90      2.72 o 
  11  10   7       18.39       17.93      1.91 o 
  12  10   7      182.50      182.57      3.50 o 
  13  10   7        0.98       -1.87      1.89 o 
  14  10   7       58.09       55.73      2.65 o 
  15  10   7        1.89       -2.04      2.04 o 
  16  10   7       56.82       54.34      2.71 o 
  17  10   7       82.18       77.54      3.04 o 
  18  10   7       33.06       26.11      2.93 o 
  19  10   7        0.11       -3.64      3.64 o 
  20  10   7       25.58       16.80      4.08 o 
  21  10   7        0.52       -1.55      4.94 o 
  22  10   7        0.40       -5.00      5.00 o 
  23  10   7        0.78       -4.47      4.47 o 
   1  11   7        2.68       -1.46      1.55 o 
   2  11   7      340.26      320.30      3.98 o 
   3  11   7        6.29       -1.71      1.71 o 
   4  11   7      175.15      173.47      3.67 o 
   5  11   7        0.77       -1.70      1.70 o 
   6  11   7       48.92       43.93      2.26 o 
   7  11   7      103.70      116.01      2.92 o 
   8  11   7      491.94      499.52      4.62 o 
   9  11   7      139.11      138.40      3.03 o 
  10  11   7        0.92       -1.57      1.57 o 
  11  11   7        0.43       -1.67      1.67 o 
  12  11   7       31.23       25.85      2.15 o 
  13  11   7       46.61       35.36      2.45 o 
  14  11   7       89.43       85.31      3.28 o 
  15  11   7       12.30        7.42      2.46 o 
  16  11   7       41.98       46.66      2.86 o 
  17  11   7       74.36       69.21      2.95 o 
  18  11   7        0.84       -2.96      2.96 o 
  19  11   7        8.91        6.68      5.02 o 
  20  11   7        4.03        5.65      5.10 o 
  21  11   7        1.33       -4.31      4.31 o 
  22  11   7       19.13       19.23      5.22 o 
  23  11   7        0.50       -2.17      4.64 o 
   1  12   7      103.95      103.37      2.67 o 
   2  12   7      400.55      373.37      4.24 o 
   3  12   7        2.35       -1.76      1.76 o 
   4  12   7       13.92        9.69      2.01 o 
   5  12   7      214.60      235.18      3.99 o 
   6  12   7        4.19       -1.84      1.84 o 
   7  12   7      315.90      325.57      4.26 o 
   8  12   7       74.06       69.54      2.58 o 
   9  12   7        9.78        5.28      2.04 o 
  10  12   7       63.35       60.31      2.50 o 
  11  12   7        3.00       -1.79      1.79 o 
  12  12   7        7.88        3.95      2.19 o 
  13  12   7      155.46      146.59      3.98 o 
  14  12   7       82.23       85.29      3.77 o 
  15  12   7       70.81       72.04      3.58 o 
  16  12   7        6.96        0.86      2.86 o 
  17  12   7       34.27       32.67      2.96 o 
  18  12   7        8.29        7.67      3.18 o 
  19  12   7        0.25       -5.41      6.23 o 
  20  12   7        2.34       -0.86      5.36 o 
  21  12   7       12.73       17.19      7.46 o 
  22  12   7        0.27       -5.72      6.62 o 
   1  13   7      360.82      337.60      4.31 o 
   2  13   7      302.34      332.11      4.17 o 
   3  13   7       27.03       25.18      2.37 o 
   4  13   7        5.28       -0.43      2.03 o 
   5  13   7       80.35       76.65      2.99 o 
   6  13   7        4.81        2.84      2.06 o 
   7  13   7        7.34       -2.18      2.18 o 
   8  13   7        3.51        1.03      2.03 o 
   9  13   7       93.12       98.44      3.64 o 
  10  13   7       13.21        5.99      2.27 o 
  11  13   7       39.11       21.57      2.48 o 
  12  13   7      106.86      117.78      3.79 o 
  13  13   7        4.93       -0.06      2.55 o 
  14  13   7       48.17       52.25      3.61 o 
  15  13   7        9.42        3.66      3.08 o 
  16  13   7      115.31      117.61      4.37 o 
  17  13   7       16.34       14.44      2.97 o 
  18  13   7        0.71        0.35      3.38 o 
  19  13   7        0.03       -4.65      4.65 o 
  20  13   7        0.40       -6.06      6.06 o 
  21  13   7        0.03       -6.32      6.32 o 
  22  13   7        1.91        2.48      6.61 o 
   1  14   7       48.79       50.25      2.34 o 
   2  14   7       95.27       90.63      2.81 o 
   3  14   7       38.79       30.31      2.55 o 
   4  14   7        7.00        2.20      2.27 o 
   5  14   7      191.97      198.43      4.16 o 
   6  14   7       40.25       35.73      2.89 o 
   7  14   7        2.66        4.32      2.22 o 
   8  14   7      134.26      130.04      3.69 o 
   9  14   7      302.12      291.47      5.39 o 
  10  14   7       72.85       71.45      3.23 o 
  11  14   7        1.75       -2.18      2.18 o 
  12  14   7        6.17        2.88      2.69 o 
  13  14   7       36.51       33.87      2.97 o 
  14  14   7       45.05       43.81      4.09 o 
  15  14   7        2.43        0.98      3.13 o 
  16  14   7       14.51        7.69      3.27 o 
  17  14   7       23.74       21.85      3.39 o 
  18  14   7        0.29       -0.96      3.35 o 
  19  14   7        3.43       -4.87      4.87 o 
  20  14   7        7.04        7.13      5.81 o 
  21  14   7       13.55       14.46      7.15 o 
   1  15   7       16.42       10.54      2.11 o 
   2  15   7      154.09      151.76      4.17 o 
   3  15   7        2.77       -2.30      2.30 o 
   4  15   7      154.18      154.82      4.17 o 
   5  15   7       47.54       40.19      2.87 o 
   6  15   7        0.24       -2.35      2.35 o 
   7  15   7       21.25       11.80      2.77 o 
   8  15   7       66.11       66.25      3.11 o 
   9  15   7       60.28       59.83      3.63 o 
  10  15   7        0.04       -2.36      2.36 o 
  11  15   7       18.96       10.43      2.69 o 
  12  15   7       63.55       64.02      3.62 o 
  13  15   7       11.64        0.19      2.91 o 
  14  15   7        7.96       11.88      3.92 o 
  15  15   7       26.66       20.86      4.11 o 
  16  15   7       12.29        8.96      3.86 o 
  17  15   7       19.38       20.94      3.64 o 
  18  15   7        1.38       -0.89      2.99 o 
  19  15   7       10.65       -1.65      4.09 o 
  20  15   7       17.42       17.37      5.04 o 
  21  15   7        0.96       -5.41      9.45 o 
   1  16   7       34.78       32.64      2.40 o 
   2  16   7      450.93      467.96      6.25 o 
   3  16   7      320.48      333.04      5.80 o 
   4  16   7        0.70       -2.47      2.47 o 
   5  16   7       39.90       42.89      3.24 o 
   6  16   7      103.84       97.97      4.04 o 
   7  16   7       36.04       37.96      3.29 o 
   8  16   7        0.03       -2.71      2.71 o 
   9  16   7       38.48       41.51      3.77 o 
  10  16   7       38.94       27.89      3.61 o 
  11  16   7       30.94       23.78      2.95 o 
  12  16   7       18.69       11.74      3.22 o 
  13  16   7        1.71       -2.07      2.90 o 
  14  16   7       51.92       46.11      4.73 o 
  15  16   7        6.86        0.41      4.04 o 
  16  16   7       19.75       16.25      4.25 o 
  17  16   7        7.92        5.76      3.59 o 
  18  16   7       29.13       18.65      3.68 o 
  19  16   7        0.27        4.01      4.60 o 
  20  16   7        6.47        3.33      4.95 o 
   1  17   7       21.30       15.64      3.02 o 
   2  17   7        0.00       -2.49      2.49 o 
   3  17   7       81.32       79.10      3.66 o 
   4  17   7      107.77      112.54      3.88 o 
   5  17   7       44.10       39.85      3.44 o 
   6  17   7        4.16       -0.53      2.78 o 
   7  17   7      119.15      118.15      4.47 o 
   8  17   7        0.26       -2.96      2.96 o 
   9  17   7        4.15       -2.56      3.32 o 
  10  17   7       47.40       46.92      3.88 o 
  11  17   7        2.70       -3.21      3.21 o 
  12  17   7       16.90        8.33      3.50 o 
  13  17   7       22.67       12.57      3.31 o 
  14  17   7        0.17       -3.85      3.85 o 
  15  17   7       21.17        3.96      4.54 o 
  16  17   7       39.76       25.84      4.64 o 
  17  17   7       13.49        7.47      3.73 o 
  18  17   7        7.22        1.48      3.19 o 
  19  17   7        2.54       -3.82      4.83 o 
   1  18   7       45.69       45.73      3.47 o 
   2  18   7       45.56       35.05      3.29 o 
   3  18   7        5.55       -1.63      2.56 o 
   4  18   7       28.90       21.84      2.90 o 
   5  18   7       22.20       12.52      3.02 o 
   6  18   7        0.01       -2.74      2.74 o 
   7  18   7       68.71       65.46      3.82 o 
   8  18   7       35.69       34.67      3.75 o 
   9  18   7       77.21       80.45      4.63 o 
  10  18   7       10.56        5.56      4.07 o 
  11  18   7        0.98       -1.90      4.14 o 
  12  18   7       22.42       11.49      4.11 o 
  13  18   7        8.25       -3.39      3.39 o 
  14  18   7       10.12        5.14      5.09 o 
  15  18   7        0.74       -4.42      4.42 o 
  16  18   7       35.74       36.53      4.83 o 
  17  18   7       19.75       19.31      4.13 o 
  18  18   7        0.69       -3.40      3.40 o 
   1  19   7       80.84       71.85      4.22 o 
   2  19   7      128.75      123.91      4.45 o 
   3  19   7       64.78       60.25      3.48 o 
   4  19   7       42.94       41.77      3.51 o 
   5  19   7       30.86       20.24      3.19 o 
   6  19   7       14.83        7.11      3.00 o 
   7  19   7       22.33       12.32      3.22 o 
   8  19   7       15.23        9.63      3.35 o 
   9  19   7       51.22       60.55      5.14 o 
  10  19   7       26.40       27.94      5.05 o 
  11  19   7       13.88       10.37      5.27 o 
  12  19   7        0.45       -0.38      4.15 o 
  13  19   7       18.37       14.87      4.87 o 
  14  19   7        8.46        3.59      5.01 o 
  15  19   7        8.01       -1.89      4.92 o 
  16  19   7        0.12       -4.43      4.43 o 
  17  19   7       14.99        9.17      4.30 o 
   1  20   7       39.09       28.56      4.59 o 
   2  20   7        5.57       -3.24      3.24 o 
   3  20   7       25.22       21.34      3.20 o 
   4  20   7        6.20       -3.45      3.45 o 
   5  20   7       35.89       32.72      3.68 o 
   6  20   7       11.83        1.21      3.45 o 
   7  20   7       10.96        6.70      3.29 o 
   8  20   7        8.03       -3.73      3.73 o 
   9  20   7        0.55        2.09      4.31 o 
  10  20   7       10.77       13.61      6.10 o 
  11  20   7       13.68       11.10      5.17 o 
  12  20   7        3.40       -3.99      3.99 o 
  13  20   7        0.26        1.93      4.50 o 
  14  20   7        0.06       -5.05      5.05 o 
  15  20   7        6.15        4.07      4.81 o 
  16  20   7        0.23        2.01      4.60 o 
   1  21   7        0.00       -1.31      4.56 o 
   2  21   7        3.12       -0.03      4.03 o 
   3  21   7       76.22       75.67      5.05 o 
   4  21   7        0.59       -3.30      3.30 o 
   5  21   7        5.28       -3.52      3.52 o 
   6  21   7        2.21       -0.29      3.43 o 
   7  21   7       37.64       33.72      4.77 o 
   8  21   7        9.77       15.79      4.60 o 
   9  21   7        3.72       -4.03      5.18 o 
  10  21   7        0.01       -4.25      4.80 o 
  11  21   7        5.91       -3.88      5.09 o 
  12  21   7        3.00       -3.83      4.87 o 
  13  21   7        2.96       -2.25      6.03 o 
  14  21   7        0.23       -4.63      5.27 o 
  15  21   7        0.82        0.04      5.10 o 
   1  22   7        5.46        1.90      4.71 o 
   2  22   7        0.03       -4.17      4.17 o 
   3  22   7       54.12       42.82      5.05 o 
   4  22   7        1.22       -3.54      3.54 o 
   5  22   7        0.85       -3.31      3.41 o 
   6  22   7       10.03        9.75      4.39 o 
   7  22   7        3.08       -2.92      4.91 o 
   8  22   7        0.94       -5.20      5.20 o 
   9  22   7        9.87        9.35      5.30 o 
  10  22   7        0.04       -5.19      5.19 o 
  11  22   7        0.49       -5.64      5.64 o 
  12  22   7        4.98        3.34      6.50 o 
  13  22   7        8.24        3.28      5.90 o 
   1  23   7       43.20       41.48      5.75 o 
   2  23   7        7.81        4.70      4.83 o 
   3  23   7        8.41        0.73      5.21 o 
   4  23   7        0.01       -4.67      4.67 o 
   5  23   7        6.29        1.52      4.64 o 
   6  23   7        3.35       -0.84      4.53 o 
   7  23   7        0.07       -5.27      5.27 o 
   8  23   7        0.84       -2.32      5.22 o 
   9  23   7        0.13       -5.16      5.16 o 
  10  23   7       12.24        0.10      5.33 o 
  11  23   7        4.55        5.52      6.01 o 
  12  23   7        0.01       -5.03      6.60 o 
   1  24   7       11.12       13.03      5.23 o 
   2  24   7       10.03        8.73      5.17 o 
   3  24   7        0.30       -4.24      4.95 o 
   4  24   7        7.57        3.05      5.61 o 
   5  24   7        0.45       -2.07      4.87 o 
   6  24   7        0.09       -0.10      5.72 o 
   7  24   7       16.69       16.26      8.39 o 
   8  24   7        0.07        5.12      5.74 o 
   9  24   7        0.70       -0.97      5.12 o 
  10  24   7        3.79       -6.81      8.14 o 
   1  25   7        0.41       -4.89      4.89 o 
   2  25   7        3.01        4.54      5.18 o 
   3  25   7        1.80       -4.61      4.61 o 
   4  25   7       32.29       26.91      5.83 o 
   5  25   7        0.52       -4.11      6.47 o 
   6  25   7        5.92       20.37      7.71 o 
   7  25   7       15.57        6.18      7.17 o 
   1  26   7       45.29       43.75      7.78 o 
   2  26   7       16.83        4.15      9.32 o 
   0   0   8    13028.93    13514.36    210.59 o 
   1   0   8     1091.82     1077.07     23.61 o 
   2   0   8    12272.30    12082.57     89.05 o 
   3   0   8     8591.80     9297.32     62.23 o 
   4   0   8    12914.09    13325.29     73.04 o 
   5   0   8     5564.14     5377.31     33.04 o 
   6   0   8    13263.18    13291.08     77.68 o 
   7   0   8      874.50      983.36      8.74 o 
   8   0   8     3904.77     4089.60     26.23 o 
   9   0   8     1499.49     1473.67     11.45 o 
  10   0   8     2370.34     2366.68     16.15 o 
  11   0   8     2082.35     2080.11     13.19 o 
  12   0   8     3791.88     3596.89     20.36 o 
  13   0   8      249.52      249.50      3.97 o 
  14   0   8     1598.96     1610.80     12.05 o 
  15   0   8      303.37      298.70      5.26 o 
  16   0   8     2922.59     2961.80     23.13 o 
  17   0   8       64.83       65.00      4.15 o 
  18   0   8      951.24      913.88     10.42 o 
  19   0   8       20.77       15.47      3.00 o 
  20   0   8      460.64      459.14      7.34 o 
  21   0   8      102.17       89.14      5.24 o 
  22   0   8      440.88      438.77     31.03 o 
  23   0   8       88.07       63.23     16.87 o 
  24   0   8      214.63      213.00     22.84 o 
   0   1   8    15118.22    15313.15    168.28 o 
   1   1   8     8808.83     8741.52     59.14 o 
   2   1   8     2399.08     2370.54     14.02 o 
   3   1   8     2871.03     2597.69     14.70 o 
   4   1   8       96.57       98.61      2.28 o 
   5   1   8     8717.30     8820.06     41.03 o 
   6   1   8      277.43      268.61      3.01 o 
   7   1   8     8695.43     8804.33     39.49 o 
   8   1   8      845.62      796.13      5.45 o 
   9   1   8     2882.00     2990.96     14.00 o 
  10   1   8     2659.46     2687.31     11.83 o 
  11   1   8     2898.83     2702.83     11.74 o 
  12   1   8     1161.23     1101.51      5.99 o 
  13   1   8     3110.36     3051.75     13.48 o 
  14   1   8       39.71       41.63      1.68 o 
  15   1   8     2949.71     2955.26     15.03 o 
  16   1   8        3.22        7.89      1.90 o 
  17   1   8     2248.87     2235.45     13.74 o 
  18   1   8        4.53        2.65      1.99 o 
  19   1   8      853.59      856.46      7.22 o 
  20   1   8      224.22      218.84      4.28 o 
  21   1   8     1083.13     1137.59     12.76 o 
  22   1   8      193.35      184.15     15.10 o 
  23   1   8      274.50      281.37     13.58 o 
  24   1   8       17.07       18.18      7.78 o 
  25   1   8      278.91      334.83     37.52 o 
   0   2   8    21546.76    21983.08    214.08 o 
   1   2   8        1.78        8.35      1.70 o 
   2   2   8    15427.40    15187.35     74.53 o 
   3   2   8      919.17      863.12      6.19 o 
   4   2   8    20507.61    20495.61     95.00 o 
   5   2   8    11490.69    11996.20     53.01 o 
   6   2   8    11301.81    11613.67     51.50 o 
   7   2   8     1375.21     1407.77      7.75 o 
   8   2   8     7288.82     7386.05     32.46 o 
   9   2   8      236.55      246.51      2.86 o 
  10   2   8     5551.33     5548.90     23.33 o 
  11   2   8      578.27      586.60      3.97 o 
  12   2   8     3534.27     3448.44     14.63 o 
  13   2   8      298.20      300.86      3.08 o 
  14   2   8     2754.15     2752.50     14.11 o 
  15   2   8      105.78       94.38      2.67 o 
  16   2   8     2587.99     2568.52     14.70 o 
  17   2   8     1004.11     1007.52      8.05 o 
  18   2   8     1114.82     1091.65      8.79 o 
  19   2   8      224.92      235.23      5.65 o 
  20   2   8      784.01      784.07      8.74 o 
  21   2   8       69.01       59.05      3.59 o 
  22   2   8      624.55      665.78     13.52 o 
  23   2   8       25.15       29.09      7.24 o 
  24   2   8      271.76      254.89     14.16 o 
  25   2   8       95.65       93.45      9.11 o 
   0   3   8     6639.13     6879.37     59.45 o 
   1   3   8    15537.63    15599.92     99.18 o 
   2   3   8       23.83        6.76      1.98 o 
   3   3   8     9326.59     9099.60     43.52 o 
   4   3   8     1926.74     2113.43     11.73 o 
   5   3   8    12765.08    12574.33     55.63 o 
   6   3   8       88.38       94.02      2.14 o 
   7   3   8     6322.12     6250.70     28.92 o 
   8   3   8      493.34      459.05      3.87 o 
   9   3   8     6973.95     7024.96     30.55 o 
  10   3   8      998.06      997.71      6.00 o 
  11   3   8     3553.96     3496.49     15.78 o 
  12   3   8      953.12      891.40      5.56 o 
  13   3   8     2476.95     2371.74     11.38 o 
  14   3   8       46.77       43.23      1.93 o 
  15   3   8     1819.20     1778.02     10.60 o 
  16   3   8      280.70      270.68      4.09 o 
  17   3   8     1349.84     1331.41      9.26 o 
  18   3   8      576.60      590.39      6.35 o 
  19   3   8      899.45      894.26      8.97 o 
  20   3   8      258.63      271.26      5.95 o 
  21   3   8      776.80      843.91     10.01 o 
  22   3   8       93.71       88.80      4.48 o 
  23   3   8      378.54      389.73     12.40 o 
  24   3   8        4.93        0.72      4.82 o 
  25   3   8      229.47      227.56      9.42 o 
   0   4   8     9357.76     9260.91     85.31 o 
   1   4   8      107.89       79.14      2.21 o 
   2   4   8     1963.91     1809.34     11.81 o 
   3   4   8     4159.06     4059.02     20.20 o 
   4   4   8     4862.65     4647.73     24.54 o 
   5   4   8     4819.60     5013.62     23.62 o 
   6   4   8     3539.52     3631.18     17.89 o 
   7   4   8       89.31       75.28      2.04 o 
   8   4   8     1997.68     2066.02     10.86 o 
   9   4   8      761.90      772.16      5.34 o 
  10   4   8     4051.72     4081.07     18.02 o 
  11   4   8      276.90      257.08      2.99 o 
  12   4   8     2231.00     2231.50     10.39 o 
  13   4   8      971.02      956.41      6.37 o 
  14   4   8     1280.61     1241.44      7.54 o 
  15   4   8      919.54      914.15      6.46 o 
  16   4   8      766.02      749.99      5.79 o 
  17   4   8     1224.01     1231.01      8.73 o 
  18   4   8      914.35      924.03     10.69 o 
  19   4   8      213.36      206.18      6.40 o 
  20   4   8      478.78      490.36      7.97 o 
  21   4   8      110.96      104.64      4.48 o 
  22   4   8      509.41      538.38      9.40 o 
  23   4   8       14.39       11.04      3.84 o 
  24   4   8      338.85      367.89     11.59 o 
  25   4   8      110.84      116.86     13.21 o 
   0   5   8     1933.05     1883.68     19.37 o 
   1   5   8    21994.96    22438.32    116.01 o 
   2   5   8     3363.09     3452.03     20.05 o 
   3   5   8    17623.56    17628.19     84.60 o 
   4   5   8      855.33      905.59      6.92 o 
   5   5   8    14820.02    14841.07     66.79 o 
   6   5   8      787.78      866.26      5.81 o 
   7   5   8     7539.69     7677.31     37.76 o 
   8   5   8        3.33        5.39      1.35 o 
   9   5   8     9092.92     9058.77     38.18 o 
  10   5   8     1780.62     1701.90      8.76 o 
  11   5   8     7306.31     7248.45     28.34 o 
  12   5   8     1002.64      978.94      6.11 o 
  13   5   8     2744.24     2689.23     13.67 o 
  14   5   8      232.87      212.08      3.33 o 
  15   5   8     1431.69     1396.04      8.47 o 
  16   5   8      290.71      290.88      3.89 o 
  17   5   8     1498.96     1464.62      9.42 o 
  18   5   8      238.30      227.59      4.86 o 
  19   5   8     1130.82     1143.93     15.23 o 
  20   5   8      105.78      102.34      5.03 o 
  21   5   8      573.93      581.09     12.18 o 
  22   5   8       40.74       36.94      4.62 o 
  23   5   8      576.97      616.70     13.72 o 
  24   5   8       67.80       67.05      6.44 o 
  25   5   8      260.87      249.11     13.66 o 
   0   6   8     4021.06     3755.76     35.09 o 
   1   6   8      583.62      552.88      5.15 o 
   2   6   8     7778.10     7873.92     40.48 o 
   3   6   8     3352.26     3477.81     17.56 o 
   4   6   8     4482.19     4493.99     25.07 o 
   5   6   8     2479.28     2538.46     14.43 o 
   6   6   8     3044.71     3102.44     17.77 o 
   7   6   8     1436.64     1389.16      8.61 o 
   8   6   8     3709.13     3664.24     19.10 o 
   9   6   8       10.09       16.85      1.42 o 
  10   6   8     4766.97     4646.27     20.32 o 
  11   6   8      741.12      765.19      5.37 o 
  12   6   8     3199.27     3207.63     15.71 o 
  13   6   8      440.71      441.49      4.94 o 
  14   6   8     1846.75     1853.99     11.37 o 
  15   6   8      737.68      730.54      6.22 o 
  16   6   8     1116.09     1114.76      8.00 o 
  17   6   8      355.00      348.43      4.59 o 
  18   6   8      921.75      910.78      9.91 o 
  19   6   8      266.60      271.10      7.13 o 
  20   6   8      873.55      903.64     13.16 o 
  21   6   8        0.42       -0.25      4.30 o 
  22   6   8      525.42      572.75     13.00 o 
  23   6   8       71.19       68.27      5.20 o 
  24   6   8      405.10      446.92     12.04 o 
   0   7   8       19.28       26.02      2.69 o 
   1   7   8     7070.62     7290.39     40.09 o 
   2   7   8     4552.17     4774.68     27.32 o 
   3   7   8    13812.44    14418.10     68.64 o 
   4   7   8      609.10      632.40      6.11 o 
   5   7   8     3061.86     3160.69     17.68 o 
   6   7   8     1661.56     1581.98     10.45 o 
   7   7   8     4098.29     4135.02     20.29 o 
   8   7   8      156.95      148.33      3.01 o 
   9   7   8     4515.72     4376.78     19.78 o 
  10   7   8     1458.43     1476.10      7.76 o 
  11   7   8     4788.60     4755.78     21.50 o 
  12   7   8      371.61      380.26      3.88 o 
  13   7   8     1419.70     1425.02      9.71 o 
  14   7   8        1.36       -1.05      1.73 o 
  15   7   8     1337.47     1311.72      9.08 o 
  16   7   8       67.41       60.63      2.18 o 
  17   7   8     1080.82     1095.73      8.46 o 
  18   7   8      384.81      389.59      6.61 o 
  19   7   8     1056.31     1082.34     12.95 o 
  20   7   8       75.78       67.83      5.57 o 
  21   7   8      483.48      490.46     13.81 o 
  22   7   8        0.52       -4.30      4.30 o 
  23   7   8      405.92      439.02     11.12 o 
  24   7   8      116.15      115.16      6.10 o 
   0   8   8     2509.93     2540.38     22.99 o 
   1   8   8       47.66       79.29      2.95 o 
   2   8   8     8711.74     8814.62     45.18 o 
   3   8   8     4266.60     4237.44     22.15 o 
   4   8   8     2481.33     2497.36     14.58 o 
   5   8   8     2963.88     3001.45     17.63 o 
   6   8   8     3598.20     3713.42     21.20 o 
   7   8   8     5258.61     5073.57     25.60 o 
   8   8   8     2992.38     2960.50     15.22 o 
   9   8   8      413.54      412.53      4.12 o 
  10   8   8     2076.91     2057.39     10.63 o 
  11   8   8      326.56      340.38      3.91 o 
  12   8   8     2609.08     2625.42     13.15 o 
  13   8   8       12.85        6.14      1.87 o 
  14   8   8     1460.35     1472.36      9.83 o 
  15   8   8      565.75      562.06      5.50 o 
  16   8   8     1062.79     1071.46      7.91 o 
  17   8   8       68.95       60.66      2.35 o 
  18   8   8      801.11      787.98      8.82 o 
  19   8   8      308.12      305.38      7.63 o 
  20   8   8      733.00      752.60     11.75 o 
  21   8   8        2.59       -0.76      4.61 o 
  22   8   8      316.51      317.62     10.44 o 
  23   8   8       68.49       71.09      5.66 o 
  24   8   8      331.48      370.84     14.14 o 
   0   9   8       77.37       64.53      4.11 o 
   1   9   8     4819.39     5092.07     26.41 o 
   2   9   8     2273.54     2424.04     14.53 o 
   3   9   8     7496.24     7510.26     38.94 o 
   4   9   8      350.25      357.77      5.15 o 
   5   9   8     3339.93     3388.19     19.67 o 
   6   9   8      131.68      134.71      3.16 o 
   7   9   8     5161.09     5195.68     24.69 o 
   8   9   8      820.86      810.26      6.03 o 
   9   9   8     2705.68     2684.28     13.94 o 
  10   9   8     1306.93     1351.22      8.01 o 
  11   9   8     3740.83     3722.52     17.68 o 
  12   9   8      147.98      136.44      3.05 o 
  13   9   8     2173.34     2146.92     12.29 o 
  14   9   8       47.76       43.60      2.60 o 
  15   9   8     1830.59     1822.96     11.75 o 
  16   9   8        2.74       -1.91      1.91 o 
  17   9   8     1472.42     1473.16      9.60 o 
  18   9   8       54.67       47.31      2.93 o 
  19   9   8     1278.55     1304.17     14.00 o 
  20   9   8       99.17      105.40      5.58 o 
  21   9   8      370.35      359.70     10.42 o 
  22   9   8       33.40       29.99      5.32 o 
  23   9   8      422.06      429.25     10.59 o 
  24   9   8       83.53      109.41     24.18 o 
   0  10   8     5207.79     5410.94     39.58 o 
   1  10   8      955.28      955.03      7.07 o 
   2  10   8     8463.18     8337.64     42.34 o 
   3  10   8     1014.78      997.08     10.49 o 
   4  10   8     5143.20     5120.62     28.23 o 
   5  10   8      373.53      349.69      4.92 o 
   6  10   8     5274.12     5202.55     25.99 o 
   7  10   8      956.75      952.22      6.68 o 
   8  10   8     4264.24     4211.11     19.66 o 
   9  10   8      757.69      748.14      5.95 o 
  10  10   8     1859.98     1845.29     10.73 o 
  11  10   8      283.25      293.23      3.78 o 
  12  10   8     1663.88     1646.55     10.75 o 
  13  10   8      750.00      758.59      6.77 o 
  14  10   8     2496.18     2522.28     15.63 o 
  15  10   8      251.38      246.36      4.54 o 
  16  10   8     1020.26     1035.83      8.45 o 
  17  10   8       39.60       33.87      2.29 o 
  18  10   8      800.78      785.03      9.76 o 
  19  10   8       70.42       67.89      5.04 o 
  20  10   8      490.33      494.60     12.81 o 
  21  10   8       62.11       50.88      5.91 o 
  22  10   8      236.75      229.67      9.75 o 
  23  10   8      127.60      119.76      7.84 o 
   0  11   8     3116.40     3109.42     21.68 o 
   1  11   8     1592.08     1618.45      9.46 o 
   2  11   8      393.76      387.35      4.41 o 
   3  11   8     2875.96     2853.75     15.93 o 
   4  11   8       94.68       89.78      2.92 o 
   5  11   8     2164.49     2206.51     13.03 o 
   6  11   8       16.14        7.99      1.92 o 
   7  11   8     2257.65     2179.31     12.37 o 
   8  11   8      618.88      623.17      5.49 o 
   9  11   8     2148.70     2180.28     12.19 o 
  10  11   8      339.46      335.64      4.28 o 
  11  11   8      473.02      473.03      6.02 o 
  12  11   8      960.88      981.27      8.19 o 
  13  11   8     1576.09     1586.46     11.11 o 
  14  11   8      312.24      319.42      5.37 o 
  15  11   8     1321.09     1358.68     10.88 o 
  16  11   8        9.99        1.58      2.56 o 
  17  11   8      593.75      601.06      7.71 o 
  18  11   8      157.26      144.90      5.34 o 
  19  11   8      713.89      735.54     16.23 o 
  20  11   8       86.43       74.37      5.38 o 
  21  11   8      221.74      216.78      9.57 o 
  22  11   8      102.50       88.88      7.33 o 
  23  11   8      220.12      225.93     10.44 o 
   0  12   8     4329.52     4262.21     28.42 o 
   1  12   8      515.62      491.72      4.75 o 
   2  12   8     3202.19     3102.30     15.41 o 
   3  12   8      210.99      212.47      4.02 o 
   4  12   8     4811.87     4785.39     24.76 o 
   5  12   8      454.84      444.30      5.12 o 
   6  12   8     3559.60     3505.14     17.85 o 
   7  12   8      457.42      462.81      5.02 o 
   8  12   8     3784.25     3747.18     19.47 o 
   9  12   8      497.85      501.58      5.72 o 
  10  12   8     1243.68     1250.12      9.11 o 
  11  12   8       17.37        7.37      2.09 o 
  12  12   8      908.59      906.70      7.86 o 
  13  12   8      676.04      693.82      7.09 o 
  14  12   8     1974.59     2005.80     15.42 o 
  15  12   8      253.43      238.29      5.25 o 
  16  12   8      600.55      600.22      8.00 o 
  17  12   8      345.83      342.51      5.86 o 
  18  12   8      650.67      663.06     10.26 o 
  19  12   8      144.96      143.16      9.03 o 
  20  12   8      298.95      284.50      9.33 o 
  21  12   8      103.09      115.59      9.25 o 
  22  12   8      221.83      213.40     12.43 o 
   0  13   8      681.52      708.31      8.20 o 
   1  13   8     4259.85     4135.88     19.98 o 
   2  13   8      307.08      299.25      4.15 o 
   3  13   8     3082.51     3053.31     16.93 o 
   4  13   8      155.95      163.88      3.98 o 
   5  13   8     4976.05     5040.42     25.32 o 
   6  13   8       50.39       55.06      2.84 o 
   7  13   8     4221.03     4290.48     21.74 o 
   8  13   8      699.74      726.96      6.63 o 
   9  13   8     2884.62     2929.33     17.48 o 
  10  13   8       35.09       28.24      2.60 o 
  11  13   8      992.91      994.66      8.73 o 
  12  13   8       30.02       22.63      2.68 o 
  13  13   8     2236.26     2252.34     14.71 o 
  14  13   8      368.70      375.27      6.77 o 
  15  13   8      970.54      969.46     10.83 o 
  16  13   8      126.11      113.36      4.79 o 
  17  13   8      817.19      823.24      8.85 o 
  18  13   8      134.23      129.09      4.60 o 
  19  13   8      602.97      647.55     11.96 o 
  20  13   8      144.91      158.20      9.46 o 
  21  13   8      309.02      319.13     12.75 o 
  22  13   8       66.63       65.98      9.45 o 
   0  14   8     1995.65     1973.76     14.89 o 
   1  14   8      621.46      620.01      5.64 o 
   2  14   8     1394.24     1375.89      9.32 o 
   3  14   8      747.88      708.23      7.01 o 
   4  14   8     2249.69     2244.69     13.89 o 
   5  14   8      253.21      263.61      4.68 o 
   6  14   8     1714.58     1737.99     12.82 o 
   7  14   8      366.05      370.92      5.34 o 
   8  14   8     2069.00     2125.20     13.50 o 
   9  14   8      337.32      328.04      5.80 o 
  10  14   8      881.77      894.24      8.97 o 
  11  14   8       50.05       44.63      3.04 o 
  12  14   8     1047.82     1053.09     10.04 o 
  13  14   8      247.81      225.17      5.23 o 
  14  14   8      840.25      863.88     10.84 o 
  15  14   8      356.67      359.31      7.52 o 
  16  14   8      549.93      567.18      8.41 o 
  17  14   8      149.33      140.43      5.16 o 
  18  14   8      482.61      508.33      7.75 o 
  19  14   8       79.78       80.67      6.14 o 
  20  14   8      244.24      256.82      8.57 o 
  21  14   8       55.49       66.35      6.96 o 
   0  15   8     1960.06     1989.53     16.08 o 
   1  15   8     2372.92     2366.90     13.57 o 
   2  15   8      743.34      725.15      7.51 o 
   3  15   8     2297.50     2341.94     15.02 o 
   4  15   8       35.40       28.75      2.78 o 
   5  15   8     1650.43     1656.03     11.57 o 
   6  15   8      364.24      371.64      5.77 o 
   7  15   8     2041.56     2078.40     14.78 o 
   8  15   8      251.20      248.96      5.93 o 
   9  15   8     1630.03     1665.31     13.35 o 
  10  15   8      116.70      105.37      3.90 o 
  11  15   8      894.81      896.32      8.86 o 
  12  15   8      262.80      252.42      5.47 o 
  13  15   8     1124.38     1125.06     11.32 o 
  14  15   8      256.49      250.77      7.26 o 
  15  15   8      623.15      637.44     10.08 o 
  16  15   8       37.95       22.64      4.32 o 
  17  15   8      471.54      481.86      8.40 o 
  18  15   8       10.38        7.58      3.81 o 
  19  15   8      281.28      299.50      8.51 o 
  20  15   8       19.29       10.44      4.51 o 
   0  16   8     1299.94     1310.09     14.10 o 
   1  16   8      796.08      782.90      7.23 o 
   2  16   8     1784.51     1774.48     12.98 o 
   3  16   8      281.41      272.86      5.44 o 
   4  16   8     1371.72     1360.32     11.00 o 
   5  16   8      484.52      494.93      6.82 o 
   6  16   8      796.33      772.25      8.54 o 
   7  16   8      386.46      389.86      6.62 o 
   8  16   8     1231.21     1245.86     12.78 o 
   9  16   8      196.64      200.24      5.80 o 
  10  16   8     1217.18     1241.08     11.43 o 
  11  16   8      272.84      259.20      5.51 o 
  12  16   8     1142.59     1160.91     12.62 o 
  13  16   8      205.74      191.06      5.39 o 
  14  16   8      569.62      580.58      9.82 o 
  15  16   8       82.62       74.45      5.31 o 
  16  16   8      621.62      646.83     11.40 o 
  17  16   8       60.55       59.89      4.71 o 
  18  16   8      349.45      378.42      7.36 o 
  19  16   8        4.89       -1.41      4.61 o 
  20  16   8      318.12      335.30     10.96 o 
   0  17   8      210.24      207.22      6.51 o 
   1  17   8     3153.50     3178.38     25.72 o 
   2  17   8       22.00       15.16      2.76 o 
   3  17   8     2089.25     2075.14     14.32 o 
   4  17   8      272.06      278.22      5.61 o 
   5  17   8     1791.51     1816.58     13.93 o 
   6  17   8      313.17      326.86      6.33 o 
   7  17   8     1601.87     1615.00     13.44 o 
   8  17   8      447.01      461.61      7.35 o 
   9  17   8     1402.42     1436.23     17.37 o 
  10  17   8       76.98       70.50      4.04 o 
  11  17   8     1676.59     1721.63     16.67 o 
  12  17   8       19.99       11.40      3.76 o 
  13  17   8      896.50      915.45     11.47 o 
  14  17   8       50.36       52.84      5.18 o 
  15  17   8      591.83      627.44     11.28 o 
  16  17   8       83.22       83.80      5.50 o 
  17  17   8      507.34      560.27     10.75 o 
  18  17   8        6.12        2.19      3.56 o 
  19  17   8      303.05      312.33     10.65 o 
   0  18   8     1617.96     1641.73     21.72 o 
   1  18   8       41.87       33.12      3.30 o 
   2  18   8      899.26      904.41      9.30 o 
   3  18   8      255.58      250.26      5.29 o 
   4  18   8      811.32      823.33      8.46 o 
   5  18   8      861.80      876.63      9.61 o 
   6  18   8      677.67      690.33      8.51 o 
   7  18   8      462.54      453.73      7.21 o 
   8  18   8      405.09      403.96      7.53 o 
   9  18   8      534.36      552.08      9.94 o 
  10  18   8     1007.63     1045.42     16.08 o 
  11  18   8       23.11       19.56      4.98 o 
  12  18   8      703.05      728.38     12.18 o 
  13  18   8       44.24       30.64      4.05 o 
  14  18   8      243.44      246.33      9.08 o 
  15  18   8       99.69       88.67      6.54 o 
  16  18   8      331.71      343.48      9.25 o 
  17  18   8      143.49      138.56      5.81 o 
  18  18   8      242.64      252.06      7.11 o 
   0  19   8      169.53      158.62      9.40 o 
   1  19   8     1276.90     1272.85     12.60 o 
   2  19   8        1.24       -2.92      2.92 o 
   3  19   8      798.31      802.31      9.50 o 
   4  19   8      224.51      221.47      5.49 o 
   5  19   8      994.28      991.24     10.09 o 
   6  19   8      245.78      228.77      5.59 o 
   7  19   8      459.74      445.77      7.06 o 
   8  19   8      238.54      229.84      6.60 o 
   9  19   8      819.60      866.12     12.70 o 
  10  19   8       60.90       56.59      5.63 o 
  11  19   8      805.06      820.44     15.54 o 
  12  19   8       37.38       25.11      4.61 o 
  13  19   8      346.97      331.75      9.22 o 
  14  19   8       40.46       28.48      5.58 o 
  15  19   8      371.44      396.18     11.19 o 
  16  19   8      133.14      149.87      7.00 o 
  17  19   8      265.84      264.37      8.82 o 
   0  20   8     1763.59     1754.73     26.38 o 
   1  20   8      344.43      353.22      9.04 o 
   2  20   8     1165.29     1163.60     11.87 o 
   3  20   8       10.59        6.17      3.19 o 
   4  20   8     1374.31     1392.22     12.95 o 
   5  20   8      155.79      142.95      5.46 o 
   6  20   8      962.49      973.99     10.95 o 
   7  20   8      100.58       89.89      4.58 o 
   8  20   8      725.63      769.41     12.63 o 
   9  20   8       47.83       45.40      5.23 o 
  10  20   8     1009.16     1075.83     15.45 o 
  11  20   8      167.68      155.62      7.43 o 
  12  20   8      496.21      516.53     10.56 o 
  13  20   8      110.80      105.70      6.53 o 
  14  20   8      388.36      407.82     12.72 o 
  15  20   8       87.29       93.02      7.07 o 
  16  20   8      324.89      341.23     10.72 o 
   0  21   8      294.01      284.77     13.50 o 
   1  21   8      854.93      860.05     14.17 o 
   2  21   8      160.60      160.27      7.00 o 
   3  21   8      652.18      660.67      9.59 o 
   4  21   8        5.10        1.87      3.46 o 
   5  21   8      985.23     1033.12     11.76 o 
   6  21   8       56.57       55.73      4.27 o 
   7  21   8      606.64      608.04      9.60 o 
   8  21   8        2.37       -4.28      4.28 o 
   9  21   8      563.97      593.39     13.38 o 
  10  21   8       91.20       80.80      6.15 o 
  11  21   8      563.21      585.69     14.32 o 
  12  21   8       77.20       67.02      7.36 o 
  13  21   8      300.55      289.32     18.25 o 
  14  21   8       70.67       86.88      7.06 o 
  15  21   8      336.17      328.30     13.36 o 
   0  22   8      637.51      663.25     18.19 o 
   1  22   8      296.30      283.26      9.55 o 
   2  22   8      414.25      401.43      9.88 o 
   3  22   8      142.88      128.28      6.89 o 
   4  22   8      454.75      461.66      9.07 o 
   5  22   8       34.24       18.98      4.51 o 
   6  22   8      800.10      874.37     12.95 o 
   7  22   8      125.15      116.35      6.66 o 
   8  22   8      329.79      320.97     10.89 o 
   9  22   8       38.65       33.02      6.15 o 
  10  22   8      303.45      299.43     10.67 o 
  11  22   8      107.74       98.25      8.17 o 
  12  22   8      275.70      254.61     11.86 o 
  13  22   8       20.28       17.82      6.73 o 
   0  23   8       61.57       60.26      8.63 o 
   1  23   8      388.99      382.02     11.10 o 
   2  23   8      203.84      211.43      8.85 o 
   3  23   8      423.60      432.85     17.23 o 
   4  23   8       36.29       30.40      5.87 o 
   5  23   8      586.52      633.80     12.74 o 
   6  23   8      201.08      232.59      8.90 o 
   7  23   8      613.73      688.73     18.70 o 
   8  23   8       41.71       40.73      6.30 o 
   9  23   8      236.07      231.32      9.54 o 
  10  23   8       48.56       49.76      6.35 o 
  11  23   8      329.31      358.19     11.45 o 
   0  24   8      312.10      307.61     15.07 o 
   1  24   8      150.39      160.09      8.27 o 
   2  24   8      517.37      551.45     12.70 o 
   3  24   8       20.59        9.62      5.30 o 
   4  24   8      392.31      396.83     11.28 o 
   5  24   8       53.17       46.57      5.88 o 
   6  24   8      643.09      702.95     17.29 o 
   7  24   8      145.67      167.98     10.84 o 
   8  24   8      377.92      393.30     15.75 o 
   9  24   8       22.30        8.97      5.75 o 
   0  25   8      151.43      161.91     11.48 o 
   1  25   8      338.17      310.22     10.31 o 
   2  25   8       49.21       44.50      5.99 o 
   3  25   8      390.59      377.71     11.97 o 
   4  25   8       17.58       10.97      5.32 o 
   5  25   8      364.74      382.58     22.66 o 
   6  25   8       64.95       58.04      9.74 o 
   1   1   9       21.77       27.00      1.72 o 
   2   1   9       74.27       86.19      2.16 o 
   3   1   9      883.24      929.06      6.35 o 
   4   1   9     1810.07     1882.81      9.61 o 
   5   1   9      144.68      163.86      2.23 o 
   6   1   9      113.55      119.30      1.83 o 
   7   1   9      397.77      346.78      3.29 o 
   8   1   9      118.12       93.09      2.07 o 
   9   1   9       55.92       42.94      1.59 o 
  10   1   9       36.93       31.61      1.39 o 
  11   1   9       51.24       53.43      1.62 o 
  12   1   9      165.95      160.39      2.22 o 
  13   1   9       30.83       28.46      1.46 o 
  14   1   9        1.93        1.27      1.44 o 
  15   1   9        9.90        5.92      1.62 o 
  16   1   9       81.73       82.70      2.62 o 
  17   1   9       83.26       87.58      2.97 o 
  18   1   9       36.89       32.62      2.54 o 
  19   1   9        0.00       -1.98      1.98 o 
  20   1   9       25.45       24.29      2.47 o 
  21   1   9        0.11        1.08      2.74 o 
  22   1   9        3.06        3.43      5.43 o 
  23   1   9        3.15       -4.75      8.26 o 
  24   1   9        0.01       -7.66      7.66 o 
  25   1   9        0.16       -4.98      9.24 o 
   1   2   9     3014.11     3230.80     22.91 o 
   2   2   9      922.17     1050.02      7.53 o 
   3   2   9      289.15      298.38      3.28 o 
   4   2   9      510.42      552.90      4.07 o 
   5   2   9        8.48        8.15      0.99 o 
   6   2   9      624.64      653.69      4.77 o 
   7   2   9      359.05      356.12      3.41 o 
   8   2   9      231.15      206.37      2.72 o 
   9   2   9     2028.47     1897.66      9.98 o 
  10   2   9      107.06       96.76      2.09 o 
  11   2   9       17.77       13.82      1.25 o 
  12   2   9      176.21      175.42      2.43 o 
  13   2   9      238.17      251.24      2.88 o 
  14   2   9      250.50      266.04      3.13 o 
  15   2   9       29.26       23.02      1.88 o 
  16   2   9      145.91      142.50      3.27 o 
  17   2   9       30.84       30.48      2.29 o 
  18   2   9        0.01        1.68      2.04 o 
  19   2   9       22.13       21.25      2.24 o 
  20   2   9        8.24        4.04      2.50 o 
  21   2   9        9.44        2.60      2.81 o 
  22   2   9       13.61       12.96      3.33 o 
  23   2   9       14.20        9.87      5.51 o 
  24   2   9        0.01        3.76      9.18 o 
  25   2   9       12.58       11.06      6.56 o 
   1   3   9        0.65       -1.18      1.18 o 
   2   3   9        7.05        9.17      1.23 o 
   3   3   9       79.35       87.81      1.95 o 
   4   3   9       13.60        2.33      1.05 o 
   5   3   9      451.55      459.57      3.71 o 
   6   3   9        0.28       -0.81      0.99 o 
   7   3   9     2319.07     2229.35     12.09 o 
   8   3   9      386.62      418.22      3.72 o 
   9   3   9        8.72        7.62      1.29 o 
  10   3   9       26.36       14.83      1.34 o 
  11   3   9       17.42       15.12      1.26 o 
  12   3   9      741.55      737.80      4.77 o 
  13   3   9      127.45      119.16      2.24 o 
  14   3   9      130.27      128.47      2.56 o 
  15   3   9       79.30       74.97      2.41 o 
  16   3   9        0.42       -1.77      1.77 o 
  17   3   9       43.91       39.52      2.33 o 
  18   3   9        9.10        5.70      2.21 o 
  19   3   9        1.10       -2.30      2.30 o 
  20   3   9       22.98       18.35      3.06 o 
  21   3   9        4.86        5.01      2.98 o 
  22   3   9        0.03       -0.55      3.63 o 
  23   3   9        5.90        6.62      3.80 o 
  24   3   9        6.15       -2.30      4.94 o 
  25   3   9        5.09        2.29      6.32 o 
   1   4   9      581.50      580.19      5.58 o 
   2   4   9       64.77       70.02      2.22 o 
   3   4   9      521.34      614.29      5.02 o 
   4   4   9      546.85      628.42      4.98 o 
   5   4   9       88.03       71.33      1.85 o 
   6   4   9        0.01       -0.80      0.99 o 
   7   4   9       50.97       52.66      1.96 o 
   8   4   9      140.59      117.70      2.36 o 
   9   4   9      936.33      894.87      5.82 o 
  10   4   9       86.54       89.80      1.97 o 
  11   4   9       17.32       11.50      1.38 o 
  12   4   9      157.31      158.94      2.57 o 
  13   4   9      243.38      237.86      3.18 o 
  14   4   9      294.11      313.90      3.64 o 
  15   4   9      231.08      236.41      3.44 o 
  16   4   9        0.07        1.31      1.81 o 
  17   4   9      194.74      191.66      4.23 o 
  18   4   9        4.79       -0.39      1.98 o 
  19   4   9       10.83        8.16      2.39 o 
  20   4   9        0.13       -3.78      3.78 o 
  21   4   9        0.88       -1.51      3.63 o 
  22   4   9        2.16       -3.24      3.52 o 
  23   4   9       14.77       13.59      4.06 o 
  24   4   9        0.90       -2.17      5.34 o 
  25   4   9        4.02        0.13      6.10 o 
   1   5   9        0.22       -1.23      1.23 o 
   2   5   9       67.57       72.35      2.16 o 
   3   5   9      438.52      480.13      4.19 o 
   4   5   9       39.99       30.00      1.65 o 
   5   5   9      635.00      714.79      4.99 o 
   6   5   9      265.79      286.94      3.25 o 
   7   5   9      207.95      180.73      3.42 o 
   8   5   9      157.53      153.88      2.82 o 
   9   5   9       15.06       11.16      1.42 o 
  10   5   9       47.15       50.96      1.63 o 
  11   5   9        0.01       -1.15      1.15 o 
  12   5   9        9.11        7.43      1.39 o 
  13   5   9       23.80       19.87      1.57 o 
  14   5   9        1.71       -1.60      1.60 o 
  15   5   9      101.33      101.29      2.55 o 
  16   5   9        6.00        1.90      1.77 o 
  17   5   9      104.75      101.97      2.91 o 
  18   5   9        9.92        6.79      2.26 o 
  19   5   9        7.05        3.52      3.05 o 
  20   5   9        0.19       -3.74      3.74 o 
  21   5   9        3.57        4.40      4.68 o 
  22   5   9        3.40        0.36      4.04 o 
  23   5   9        5.82       -2.22      3.76 o 
  24   5   9        4.93        7.69      4.96 o 
   1   6   9       35.29       21.15      1.73 o 
   2   6   9      304.55      303.42      3.78 o 
   3   6   9       65.82       64.04      1.75 o 
   4   6   9      152.15      178.88      3.73 o 
   5   6   9     2324.40     2376.79     14.27 o 
   6   6   9      347.05      386.05      4.02 o 
   7   6   9       56.48       52.00      2.03 o 
   8   6   9      415.73      414.87      4.48 o 
   9   6   9      221.82      222.77      3.22 o 
  10   6   9      281.88      272.40      3.06 o 
  11   6   9       32.86       28.34      1.56 o 
  12   6   9       68.06       67.40      1.97 o 
  13   6   9       42.53       41.55      1.95 o 
  14   6   9       23.85       24.14      2.09 o 
  15   6   9       26.90       23.58      2.07 o 
  16   6   9        0.01       -1.75      1.75 o 
  17   6   9        0.06        0.76      1.90 o 
  18   6   9        0.36        1.13      2.52 o 
  19   6   9        7.84        8.62      3.47 o 
  20   6   9      142.17      133.19      6.62 o 
  21   6   9        2.36       -0.31      3.86 o 
  22   6   9        0.42        2.65      4.55 o 
  23   6   9        3.19       -3.71      3.94 o 
  24   6   9        0.43       -0.60      4.14 o 
   1   7   9       72.03       51.72      2.30 o 
   2   7   9       16.57       10.29      1.78 o 
   3   7   9      156.95      175.80      2.69 o 
   4   7   9       98.46      100.19      2.74 o 
   5   7   9      556.30      576.15      5.71 o 
   6   7   9      100.13       89.29      2.46 o 
   7   7   9        0.02       -1.37      1.37 o 
   8   7   9       29.81       32.43      2.03 o 
   9   7   9       98.55      104.83      2.45 o 
  10   7   9       96.70      102.55      2.12 o 
  11   7   9       24.36       28.30      1.62 o 
  12   7   9      165.71      162.49      3.19 o 
  13   7   9        0.23       -1.46      1.46 o 
  14   7   9        0.55        0.87      1.77 o 
  15   7   9       11.26        9.53      1.90 o 
  16   7   9        6.49        4.32      1.89 o 
  17   7   9       23.70       20.49      2.02 o 
  18   7   9        3.30        2.47      2.33 o 
  19   7   9       44.99       58.16      4.68 o 
  20   7   9        8.73       16.92      4.69 o 
  21   7   9       46.56       44.09      5.56 o 
  22   7   9        3.11       -3.07      4.57 o 
  23   7   9        0.08       -4.34      4.34 o 
  24   7   9        7.99       10.52      4.16 o 
   1   8   9       28.79       29.63      1.83 o 
   2   8   9      473.41      400.11      4.31 o 
   3   8   9        2.08       -1.34      1.34 o 
   4   8   9       78.71       76.33      2.57 o 
   5   8   9       24.62       28.08      1.98 o 
   6   8   9      108.49       92.25      2.93 o 
   7   8   9      456.04      436.05      4.59 o 
   8   8   9       22.97       18.24      1.71 o 
   9   8   9       30.35       19.80      1.72 o 
  10   8   9       17.91       19.77      1.61 o 
  11   8   9       37.28       33.20      1.77 o 
  12   8   9      148.48      144.04      3.44 o 
  13   8   9        6.71       -0.33      1.76 o 
  14   8   9        5.06       -0.73      1.97 o 
  15   8   9        0.01       -0.84      2.10 o 
  16   8   9        1.19       -2.08      2.08 o 
  17   8   9       13.02       12.66      1.99 o 
  18   8   9       28.86       30.87      2.92 o 
  19   8   9       25.21       25.24      4.04 o 
  20   8   9       28.99       30.52      4.11 o 
  21   8   9        8.83        0.09      4.96 o 
  22   8   9        0.61       -1.91      4.73 o 
  23   8   9        5.97        5.16      4.53 o 
  24   8   9        5.60        4.68      4.75 o 
   1   9   9       10.96        3.89      1.60 o 
   2   9   9     1224.96     1210.37      8.65 o 
   3   9   9       49.67       56.56      2.05 o 
   4   9   9      292.29      274.31      4.03 o 
   5   9   9       19.68        9.93      1.90 o 
   6   9   9       50.18       36.84      2.23 o 
   7   9   9      184.65      205.81      3.43 o 
   8   9   9      158.96      145.99      2.72 o 
   9   9   9       55.23       44.45      2.09 o 
  10   9   9       12.91        6.16      1.64 o 
  11   9   9       60.33       62.00      2.17 o 
  12   9   9       39.57       36.21      2.18 o 
  13   9   9       31.65       31.19      2.32 o 
  14   9   9      268.67      283.16      4.70 o 
  15   9   9        7.42        5.15      2.28 o 
  16   9   9       53.36       51.95      3.08 o 
  17   9   9        0.31       -1.91      1.91 o 
  18   9   9        0.20       -2.48      2.48 o 
  19   9   9        2.99        0.40      3.89 o 
  20   9   9       22.47       18.85      4.29 o 
  21   9   9        4.71        0.11      4.97 o 
  22   9   9        0.52       -0.38      4.64 o 
  23   9   9        1.79       -4.60      4.60 o 
   1  10   9      333.38      323.52      3.96 o 
   2  10   9      480.81      456.55      4.83 o 
   3  10   9        2.36       -0.63      1.61 o 
   4  10   9      177.66      183.28      4.04 o 
   5  10   9       67.58       58.78      2.45 o 
   6  10   9       42.88       45.85      2.34 o 
   7  10   9        6.41        2.74      1.71 o 
   8  10   9       45.67       49.60      2.16 o 
   9  10   9      109.70      107.51      2.89 o 
  10  10   9       70.11       71.53      2.49 o 
  11  10   9        8.70       11.44      1.84 o 
  12  10   9        0.78       -1.94      1.94 o 
  13  10   9        9.49       10.44      2.20 o 
  14  10   9        1.28        0.01      2.46 o 
  15  10   9       11.38       -1.03      2.55 o 
  16  10   9        1.67        2.63      2.40 o 
  17  10   9        5.76       -0.70      2.30 o 
  18  10   9       22.42       17.85      3.45 o 
  19  10   9       10.25       16.97      5.96 o 
  20  10   9       12.00       10.42      4.55 o 
  21  10   9       11.79        4.70      5.78 o 
  22  10   9        1.03        1.15      5.43 o 
  23  10   9        0.46       -4.28      5.39 o 
   1  11   9      112.42      111.78      2.83 o 
   2  11   9      295.15      307.70      3.73 o 
   3  11   9        0.00       -1.59      1.59 o 
   4  11   9        7.89        7.98      1.88 o 
   5  11   9      308.98      301.25      4.40 o 
   6  11   9       11.43        8.92      1.92 o 
   7  11   9        3.32        0.97      1.84 o 
   8  11   9        0.04       -1.52      1.73 o 
   9  11   9       32.96       25.04      2.20 o 
  10  11   9       10.02        6.84      1.99 o 
  11  11   9       63.95       69.21      2.61 o 
  12  11   9       35.10       33.38      2.66 o 
  13  11   9       87.77       92.88      3.24 o 
  14  11   9        8.72       -1.72      3.16 o 
  15  11   9        2.10       -2.43      2.43 o 
  16  11   9        3.87       -2.43      2.43 o 
  17  11   9        0.12       -2.42      2.42 o 
  18  11   9        1.24       -2.96      2.96 o 
  19  11   9        3.02       -5.16      5.16 o 
  20  11   9        0.37       -4.48      4.48 o 
  21  11   9       20.43       13.73      5.50 o 
  22  11   9        6.12        5.31      6.28 o 
  23  11   9        1.91        6.45     14.23 o 
   1  12   9      227.75      230.21      3.71 o 
   2  12   9      413.83      386.33      4.28 o 
   3  12   9        0.25       -0.41      1.83 o 
   4  12   9      130.03      144.81      3.53 o 
   5  12   9       30.17       27.10      2.31 o 
   6  12   9        0.09       -1.98      1.98 o 
   7  12   9       57.58       59.05      2.70 o 
   8  12   9      135.98      141.13      3.80 o 
   9  12   9      112.92      119.05      3.54 o 
  10  12   9        6.80        0.28      2.14 o 
  11  12   9      136.48      138.75      3.61 o 
  12  12   9      194.39      209.54      4.47 o 
  13  12   9       50.45       46.36      2.95 o 
  14  12   9      132.68      126.03      4.54 o 
  15  12   9        2.99       -2.80      2.80 o 
  16  12   9       18.85       14.43      2.82 o 
  17  12   9       41.45       33.66      3.17 o 
  18  12   9        3.06       -2.25      3.33 o 
  19  12   9       21.81       13.75      5.14 o 
  20  12   9        7.41        0.33      5.25 o 
  21  12   9       18.78        3.58      6.68 o 
  22  12   9        0.10       -0.89      6.70 o 
   1  13   9        0.94       -1.73      1.73 o 
   2  13   9       34.18       36.87      2.21 o 
   3  13   9      287.18      287.38      4.60 o 
   4  13   9        0.66       -1.29      2.07 o 
   5  13   9        9.57        2.36      2.29 o 
   6  13   9      346.00      357.23      5.28 o 
   7  13   9      115.00      117.61      3.52 o 
   8  13   9       41.49       40.92      2.75 o 
   9  13   9      146.55      158.36      4.26 o 
  10  13   9        4.37       -2.24      2.24 o 
  11  13   9      222.00      233.86      4.76 o 
  12  13   9       49.64       44.83      3.15 o 
  13  13   9       64.96       65.64      3.37 o 
  14  13   9       57.60       54.33      3.89 o 
  15  13   9        8.21        2.95      3.11 o 
  16  13   9       79.01       76.00      4.08 o 
  17  13   9        1.78       -3.00      3.00 o 
  18  13   9        2.91        0.37      3.32 o 
  19  13   9       15.43       11.44      7.51 o 
  20  13   9        5.97       -4.60      4.60 o 
  21  13   9        6.77       -0.24      5.47 o 
   1  14   9        0.83       -1.85      1.85 o 
   2  14   9      138.53      143.79      3.59 o 
   3  14   9       37.13       36.27      2.69 o 
   4  14   9       11.39        8.46      2.40 o 
   5  14   9      244.40      259.51      4.83 o 
   6  14   9      280.78      290.82      5.44 o 
   7  14   9      126.78      134.07      4.00 o 
   8  14   9       57.54       59.73      3.15 o 
   9  14   9       40.05       42.75      3.27 o 
  10  14   9       40.94       32.43      2.99 o 
  11  14   9       20.20       17.40      2.72 o 
  12  14   9      140.82      147.30      4.44 o 
  13  14   9        0.40       -2.74      2.74 o 
  14  14   9        0.12       -3.51      3.51 o 
  15  14   9        8.10       -1.15      3.34 o 
  16  14   9       63.26       67.24      4.33 o 
  17  14   9       24.84       14.17      3.41 o 
  18  14   9        6.37        3.82      3.18 o 
  19  14   9        0.87       -4.28      4.62 o 
  20  14   9        6.37        3.11      4.71 o 
  21  14   9        0.80       -4.59      5.00 o 
   1  15   9      366.28      368.81      5.20 o 
   2  15   9       78.48       79.46      3.41 o 
   3  15   9      193.01      197.69      4.52 o 
   4  15   9       71.92       67.18      3.19 o 
   5  15   9       59.86       58.51      3.11 o 
   6  15   9      122.83      123.24      4.07 o 
   7  15   9       37.80       29.36      3.15 o 
   8  15   9      105.97      110.41      4.06 o 
   9  15   9      145.12      138.33      4.52 o 
  10  15   9        0.08       -2.68      2.68 o 
  11  15   9       11.91       14.45      2.91 o 
  12  15   9       12.28        5.00      2.94 o 
  13  15   9       68.85       65.25      3.85 o 
  14  15   9        0.30       -3.70      3.70 o 
  15  15   9        5.62        2.08      3.86 o 
  16  15   9       30.00       29.14      4.60 o 
  17  15   9        1.89       -0.72      3.59 o 
  18  15   9        1.12       -2.22      3.48 o 
  19  15   9        0.18       -4.53      4.53 o 
  20  15   9        7.78        0.03      4.70 o 
   1  16   9        0.37       -2.35      2.35 o 
   2  16   9       12.47       -2.65      2.65 o 
   3  16   9      120.04      122.26      4.20 o 
   4  16   9       26.59       18.16      2.87 o 
   5  16   9       47.69       45.89      3.33 o 
   6  16   9      188.91      198.91      4.99 o 
   7  16   9       14.69       12.73      3.01 o 
   8  16   9        0.03       -2.69      2.69 o 
   9  16   9      312.92      316.70      6.96 o 
  10  16   9        0.20       -2.87      2.87 o 
  11  16   9       11.37       11.26      3.07 o 
  12  16   9        0.06       -3.06      3.06 o 
  13  16   9       43.19       44.92      3.79 o 
  14  16   9        0.42        2.18      4.12 o 
  15  16   9        2.77       -2.80      4.07 o 
  16  16   9        3.40       -1.22      4.14 o 
  17  16   9       16.21       15.07      4.16 o 
  18  16   9       48.02       51.49      3.98 o 
  19  16   9        0.02       -0.18      4.78 o 
   1  17   9       91.79       93.82      4.03 o 
   2  17   9        7.69       -0.85      2.60 o 
   3  17   9       38.12       31.57      3.30 o 
   4  17   9       11.77        1.74      2.74 o 
   5  17   9       18.38       12.04      3.14 o 
   6  17   9        6.31       -2.06      2.88 o 
   7  17   9       25.12       17.05      3.19 o 
   8  17   9        4.05       -1.69      3.14 o 
   9  17   9        9.58        6.96      3.61 o 
  10  17   9      203.69      211.69      5.73 o 
  11  17   9        2.52        0.40      4.32 o 
  12  17   9        5.97        3.80      3.62 o 
  13  17   9       16.45       12.53      3.35 o 
  14  17   9        0.55       -4.31      4.31 o 
  15  17   9       13.27        6.42      4.77 o 
  16  17   9        3.63        9.11      4.50 o 
  17  17   9        2.36        2.86      4.23 o 
  18  17   9        0.53        0.99      3.36 o 
  19  17   9        3.79       10.61      5.38 o 
   1  18   9       77.53       78.07      4.02 o 
   2  18   9        7.10       -0.54      2.82 o 
   3  18   9       19.40       15.99      3.02 o 
   4  18   9       93.45       94.83      4.05 o 
   5  18   9        6.65        0.37      3.12 o 
   6  18   9       18.49       11.52      3.26 o 
   7  18   9        0.29       -2.87      2.87 o 
   8  18   9        0.04       -3.10      3.10 o 
   9  18   9       11.47       10.35      4.59 o 
  10  18   9        1.40       -4.29      4.29 o 
  11  18   9       16.33       13.71      4.89 o 
  12  18   9        1.31       -3.80      3.80 o 
  13  18   9       21.69       12.25      3.89 o 
  14  18   9        4.29       -4.72      4.72 o 
  15  18   9        1.33       -2.02      5.09 o 
  16  18   9        0.70       -0.43      4.72 o 
  17  18   9        2.92       -3.89      4.20 o 
  18  18   9       51.34       51.96      4.96 o 
   1  19   9       33.95       23.11      3.96 o 
   2  19   9      151.29      154.59      4.89 o 
   3  19   9        3.85       -2.75      2.86 o 
   4  19   9       43.24       40.44      3.64 o 
   5  19   9        1.97        1.63      3.04 o 
   6  19   9       36.21       30.74      3.44 o 
   7  19   9        8.62       -1.59      3.24 o 
   8  19   9       17.38       14.11      4.82 o 
   9  19   9        9.86        4.05      4.18 o 
  10  19   9       14.78       16.94      4.90 o 
  11  19   9        0.03       -1.25      5.26 o 
  12  19   9       11.66       -1.30      4.71 o 
  13  19   9       38.22       34.91      4.74 o 
  14  19   9       70.75       71.29      6.43 o 
  15  19   9        2.34       -5.05      5.05 o 
  16  19   9        1.94       -4.71      4.71 o 
  17  19   9        4.66       14.35      4.61 o 
   1  20   9        4.60        5.98      4.17 o 
   2  20   9       13.03        8.61      3.39 o 
   3  20   9       51.73       49.58      4.04 o 
   4  20   9       28.81       26.51      3.94 o 
   5  20   9       13.51        7.97      3.58 o 
   6  20   9        1.96       -3.05      3.35 o 
   7  20   9        4.81       -3.07      3.40 o 
   8  20   9        6.41       -1.28      4.21 o 
   9  20   9       23.37        8.81      4.22 o 
  10  20   9        2.17       -0.94      4.69 o 
  11  20   9        2.76       -4.87      4.87 o 
  12  20   9        0.21       -4.21      4.21 o 
  13  20   9        2.86       -3.43      4.88 o 
  14  20   9        1.21       -2.73      5.21 o 
  15  20   9        8.18       -0.54      4.88 o 
  16  20   9        4.30        3.88      5.50 o 
   1  21   9        2.67       -4.59      4.59 o 
   2  21   9       12.64        4.16      4.59 o 
   3  21   9        2.22       -2.21      3.57 o 
   4  21   9       70.05       71.89      4.50 o 
   5  21   9        4.08       -0.71      3.55 o 
   6  21   9        0.11       -1.00      3.39 o 
   7  21   9        2.25       -3.62      3.62 o 
   8  21   9       36.57       33.22      5.57 o 
   9  21   9       29.91       20.75      5.22 o 
  10  21   9        3.81        0.91      4.71 o 
  11  21   9       44.81       32.86      5.51 o 
  12  21   9       12.46        7.11      5.77 o 
  13  21   9        7.95        1.27      5.81 o 
  14  21   9        0.79       -4.48      5.09 o 
   1  22   9       26.97       21.06      5.46 o 
   2  22   9       28.85       21.36      5.00 o 
   3  22   9        1.69        0.01      4.50 o 
   4  22   9        1.16       -1.21      4.17 o 
   5  22   9        0.28       -4.21      4.21 o 
   6  22   9        9.12        9.74      4.43 o 
   7  22   9        0.00       -4.78      4.78 o 
   8  22   9       46.03       40.93      6.22 o 
   9  22   9        1.30       -5.16      5.16 o 
  10  22   9       66.72       73.28      6.92 o 
  11  22   9        4.14       -1.62      5.33 o 
  12  22   9        0.31       -0.01      6.37 o 
  13  22   9        4.20       -6.72      6.72 o 
   1  23   9        0.91       -5.01      5.01 o 
   2  23   9        0.20       -4.69      4.69 o 
   3  23   9        5.63       -1.77      5.09 o 
   4  23   9        1.25       -4.91      4.91 o 
   5  23   9       12.38        1.49      4.67 o 
   6  23   9        0.02        0.61      5.17 o 
   7  23   9        0.05       -2.98      5.01 o 
   8  23   9        0.01       -5.55      5.55 o 
   9  23   9       30.07       20.91      6.14 o 
  10  23   9        5.50        3.77      5.47 o 
  11  23   9        0.28        2.41      6.53 o 
   1  24   9        0.69       -4.84      4.84 o 
   2  24   9        2.26        8.19      5.39 o 
   3  24   9        0.71       -1.55      5.26 o 
   4  24   9       29.48       23.12      7.64 o 
   5  24   9        4.57        9.40      5.67 o 
   6  24   9        0.02       11.90      6.85 o 
   7  24   9        2.97        0.26      6.35 o 
   8  24   9        2.24       -6.08      6.08 o 
   9  24   9        0.00       -2.91      6.83 o 
   1  25   9        0.34       -3.69      4.90 o 
   2  25   9        1.66        2.04      5.02 o 
   3  25   9       48.03       44.00      5.88 o 
   4  25   9        0.45       -4.91      4.91 o 
   5  25   9        8.79        2.80      7.34 o 
   6  25   9        0.99       16.78     12.67 o 
   0   0  10     7588.36     7813.91    103.32 o 
   1   0  10     4666.55     4895.09     47.30 o 
   2   0  10     2838.46     2941.62     26.17 o 
   3   0  10     3625.94     3637.29     26.74 o 
   4   0  10     5054.01     4720.08     28.90 o 
   5   0  10      283.08      243.33      3.56 o 
   6   0  10     2369.87     2420.24     16.37 o 
   7   0  10      428.17      477.07      5.49 o 
   8   0  10     1595.62     1675.07     14.32 o 
   9   0  10     4560.32     4451.35     29.07 o 
  10   0  10     2722.07     2673.14     18.33 o 
  11   0  10     2373.64     2339.62     16.12 o 
  12   0  10     1495.54     1406.19     10.24 o 
  13   0  10     1631.05     1614.05     11.20 o 
  14   0  10     4060.35     4071.98     24.99 o 
  15   0  10      221.24      207.08      5.17 o 
  16   0  10     3218.96     3240.17     24.67 o 
  17   0  10      240.91      219.69      6.17 o 
  18   0  10      782.40      767.83     10.60 o 
  19   0  10      765.02      800.29     11.18 o 
  20   0  10      527.43      527.07      8.92 o 
  21   0  10      247.86      272.41     14.30 o 
  22   0  10      666.82      766.67     52.63 o 
  23   0  10      195.48      174.60     15.98 o 
  24   0  10      228.40      239.87     15.46 o 
  25   0  10       74.98       50.57     12.00 o 
   0   1  10     2388.48     2452.36     23.95 o 
   1   1  10    26135.95    26466.51    154.57 o 
   2   1  10     1950.12     2063.44     13.75 o 
   3   1  10     8243.46     8246.58     40.74 o 
   4   1  10     1156.91     1103.80      6.50 o 
   5   1  10     6700.43     6464.48     29.37 o 
   6   1  10     1236.19     1301.95      7.29 o 
   7   1  10     2460.26     2686.08     13.15 o 
   8   1  10     1770.56     1863.39     10.32 o 
   9   1  10     5653.01     5654.60     24.06 o 
  10   1  10      579.77      564.89      4.34 o 
  11   1  10     4807.27     4664.64     19.26 o 
  12   1  10      993.30      985.84      5.69 o 
  13   1  10     2451.78     2396.47     11.20 o 
  14   1  10     1512.99     1499.97      8.37 o 
  15   1  10     1927.45     1923.98     10.31 o 
  16   1  10       92.95       89.06      2.82 o 
  17   1  10     1398.76     1379.06     10.35 o 
  18   1  10      281.72      278.52      4.76 o 
  19   1  10      565.77      562.83      6.57 o 
  20   1  10      351.80      354.39      5.07 o 
  21   1  10      755.58      766.28     10.01 o 
  22   1  10      161.44      162.84      8.60 o 
  23   1  10      374.56      402.77     13.71 o 
  24   1  10      116.34      111.90     11.11 o 
  25   1  10      152.92      139.80     17.04 o 
   0   2  10    12345.35    12758.48    107.77 o 
   1   2  10     2137.03     2164.88     14.84 o 
   2   2  10     2587.18     2351.38     14.11 o 
   3   2  10     2656.96     2687.31     15.34 o 
   4   2  10    11756.64    11817.42     51.60 o 
   5   2  10       90.35       76.33      2.08 o 
   6   2  10    15535.34    15859.95     64.84 o 
   7   2  10      529.29      582.27      4.78 o 
   8   2  10     5748.51     5817.82     25.99 o 
   9   2  10     1029.08     1016.81      6.58 o 
  10   2  10     2027.55     2051.97     10.12 o 
  11   2  10     1188.12     1152.06      6.22 o 
  12   2  10     2416.93     2348.64     10.19 o 
  13   2  10      316.81      308.49      3.12 o 
  14   2  10     2197.80     2211.47     10.82 o 
  15   2  10       47.99       44.38      2.07 o 
  16   2  10     2949.98     2940.48     15.94 o 
  17   2  10      212.72      201.35      3.96 o 
  18   2  10     1493.87     1473.91     11.18 o 
  19   2  10      440.11      448.97      5.63 o 
  20   2  10      601.80      612.30      7.57 o 
  21   2  10       73.09       69.25      4.47 o 
  22   2  10      604.43      678.03     14.58 o 
  23   2  10       90.39       88.80      6.61 o 
  24   2  10      234.02      243.98     12.71 o 
  25   2  10       47.09       51.49      7.61 o 
   0   3  10      126.14       99.28      3.94 o 
   1   3  10     8869.46     9052.53     51.56 o 
   2   3  10     6143.94     6262.89     33.43 o 
   3   3  10     2511.59     2435.98     13.28 o 
   4   3  10     3578.41     3630.01     17.57 o 
   5   3  10     5950.60     6147.05     27.75 o 
   6   3  10     3867.29     3914.49     18.12 o 
   7   3  10     5525.21     5576.13     26.64 o 
   8   3  10     1478.13     1598.28      9.06 o 
   9   3  10     4754.95     4876.31     21.61 o 
  10   3  10      498.70      490.69      3.90 o 
  11   3  10     2311.12     2252.03      9.65 o 
  12   3  10      856.69      832.42      4.88 o 
  13   3  10     1582.10     1537.96      7.80 o 
  14   3  10      586.46      593.40      4.58 o 
  15   3  10      596.25      588.22      5.16 o 
  16   3  10      473.86      468.88      4.83 o 
  17   3  10     1109.19     1103.10      8.64 o 
  18   3  10      308.56      304.70      4.55 o 
  19   3  10      413.23      410.60      5.34 o 
  20   3  10      170.80      157.51      5.07 o 
  21   3  10      870.32      921.89     12.14 o 
  22   3  10       52.05       41.66      4.48 o 
  23   3  10      266.15      282.53      9.65 o 
  24   3  10      122.37      126.84      8.90 o 
  25   3  10      151.69      153.89     12.74 o 
   0   4  10     9159.67     9501.52     76.57 o 
   1   4  10     3435.41     3398.10     20.64 o 
   2   4  10     9583.30     9426.41     47.90 o 
   3   4  10     6969.38     7118.97     35.12 o 
   4   4  10    13642.41    14004.76     61.04 o 
   5   4  10     1334.00     1346.76      8.60 o 
   6   4  10    10324.46    10452.40     44.57 o 
   7   4  10     2661.02     2609.43     14.42 o 
   8   4  10    10039.99    10195.52     44.41 o 
   9   4  10     1331.11     1258.51      7.73 o 
  10   4  10     2774.30     2738.48     12.76 o 
  11   4  10     1567.34     1466.68      7.19 o 
  12   4  10     1957.67     1891.29      8.98 o 
  13   4  10      352.15      342.95      3.29 o 
  14   4  10     1976.29     1956.64     10.33 o 
  15   4  10      347.65      336.18      4.01 o 
  16   4  10     1684.13     1674.92     10.40 o 
  17   4  10      321.18      312.10      4.61 o 
  18   4  10      323.86      299.17      5.06 o 
  19   4  10      310.46      307.07      6.09 o 
  20   4  10      538.60      555.97      9.88 o 
  21   4  10       74.79       75.53      5.98 o 
  22   4  10      553.00      589.83     12.55 o 
  23   4  10       51.98       43.18      4.70 o 
  24   4  10      228.62      244.63     12.77 o 
   0   5  10       62.88       90.71      3.79 o 
   1   5  10     7962.08     8139.19     43.07 o 
   2   5  10     2525.04     2473.00     15.50 o 
   3   5  10     2417.22     2437.34     13.30 o 
   4   5  10     4634.55     4703.61     24.31 o 
   5   5  10      531.84      567.81      4.87 o 
   6   5  10     1402.32     1375.36      8.24 o 
   7   5  10     3818.92     3755.54     20.17 o 
   8   5  10      580.04      574.88      5.26 o 
   9   5  10     4381.26     4419.27     20.99 o 
  10   5  10      557.21      572.36      4.62 o 
  11   5  10     2947.81     2903.35     13.52 o 
  12   5  10      469.65      454.38      4.06 o 
  13   5  10     2158.73     2129.02     10.58 o 
  14   5  10      250.26      249.78      3.71 o 
  15   5  10     1326.91     1331.00      8.72 o 
  16   5  10      597.71      597.75      5.72 o 
  17   5  10      192.71      186.18      3.64 o 
  18   5  10      242.83      226.26      4.66 o 
  19   5  10      342.11      337.77      6.25 o 
  20   5  10       32.75       29.93      4.83 o 
  21   5  10      896.54      965.94     17.67 o 
  22   5  10       27.41       26.84      4.81 o 
  23   5  10      443.28      458.66     10.62 o 
  24   5  10      123.67      135.97      9.56 o 
   0   6  10     9817.08    10086.47     77.07 o 
   1   6  10      798.62      816.81      7.26 o 
   2   6  10    12317.39    12550.77     64.90 o 
   3   6  10      668.66      661.18      5.23 o 
   4   6  10     6132.89     6325.53     32.68 o 
   5   6  10     1531.98     1574.86     10.19 o 
   6   6  10    12952.24    12933.16     57.71 o 
   7   6  10      496.16      489.12      4.68 o 
   8   6  10     5789.06     5746.84     29.45 o 
   9   6  10      558.23      568.25      4.94 o 
  10   6  10     3280.90     3216.03     15.74 o 
  11   6  10      401.27      404.78      4.06 o 
  12   6  10     2948.80     2974.26     14.79 o 
  13   6  10      287.36      284.96      3.59 o 
  14   6  10     2890.63     2887.32     15.09 o 
  15   6  10      206.22      196.98      3.76 o 
  16   6  10     1454.48     1450.39      9.84 o 
  17   6  10      427.45      428.59      5.07 o 
  18   6  10      756.73      743.92      7.58 o 
  19   6  10      138.78      125.25      4.38 o 
  20   6  10      663.95      665.68     12.19 o 
  21   6  10       64.56       61.39      5.56 o 
  22   6  10      409.99      421.16     11.22 o 
  23   6  10       39.67       29.24      5.01 o 
  24   6  10      414.18      444.58     10.46 o 
   0   7  10     1112.55     1186.45     13.12 o 
   1   7  10     5123.78     5135.89     29.42 o 
   2   7  10      468.00      432.39      4.53 o 
   3   7  10     1226.88     1162.19      7.70 o 
   4   7  10     7006.38     6875.52     33.78 o 
   5   7  10     1048.43     1102.22      8.85 o 
   6   7  10     2039.86     2016.59     11.87 o 
   7   7  10     5264.61     5063.08     24.68 o 
   8   7  10      674.36      695.52      6.84 o 
   9   7  10     1057.54     1035.42      7.28 o 
  10   7  10     1331.01     1342.56      8.26 o 
  11   7  10     2027.65     2016.83     11.36 o 
  12   7  10      611.07      609.18      5.56 o 
  13   7  10     1246.72     1261.22      8.40 o 
  14   7  10      442.11      441.01      5.20 o 
  15   7  10     1601.75     1618.91     10.87 o 
  16   7  10      999.63     1024.43      7.89 o 
  17   7  10      394.69      396.32      4.60 o 
  18   7  10      710.86      712.75      7.67 o 
  19   7  10     1217.50     1278.33     14.16 o 
  20   7  10       39.39       29.30      5.12 o 
  21   7  10      370.65      368.43     10.02 o 
  22   7  10       91.41       68.15      5.81 o 
  23   7  10      402.07      430.60     13.39 o 
  24   7  10       99.83       87.00      5.47 o 
   0   8  10     1034.09     1036.84     10.07 o 
   1   8  10     1215.80     1288.02      8.98 o 
   2   8  10     6534.42     6539.63     33.02 o 
   3   8  10      233.92      253.60      3.56 o 
   4   8  10     3644.29     3661.77     21.06 o 
   5   8  10     2329.42     2337.28     14.01 o 
   6   8  10     6656.88     6669.49     33.63 o 
   7   8  10      485.58      469.65      4.47 o 
   8   8  10     2883.28     2775.52     14.65 o 
   9   8  10     1450.28     1451.86      9.03 o 
  10   8  10     1714.08     1699.84      9.74 o 
  11   8  10      325.22      312.12      4.02 o 
  12   8  10      858.48      845.23      6.94 o 
  13   8  10      646.03      634.69      6.12 o 
  14   8  10     2690.67     2719.01     16.44 o 
  15   8  10      437.82      443.64      5.56 o 
  16   8  10     1613.30     1628.68     11.62 o 
  17   8  10      560.16      557.78      5.59 o 
  18   8  10     1341.38     1362.05     10.88 o 
  19   8  10      196.14      182.15      5.42 o 
  20   8  10      787.73      813.71     11.84 o 
  21   8  10      207.68      185.67      8.02 o 
  22   8  10      218.88      200.51      8.31 o 
  23   8  10       47.49       35.90      5.22 o 
  24   8  10      235.59      216.84     29.07 o 
   0   9  10      857.92      811.25     10.27 o 
   1   9  10     6786.58     6753.25     32.71 o 
   2   9  10      110.15      132.85      3.02 o 
   3   9  10     7217.29     7078.54     34.64 o 
   4   9  10     1837.25     1810.96     12.10 o 
   5   9  10     1506.99     1523.94     11.32 o 
   6   9  10      328.29      302.74      4.22 o 
   7   9  10     3050.32     3009.48     14.92 o 
   8   9  10      250.85      237.63      3.32 o 
   9   9  10     3031.68     3010.81     15.64 o 
  10   9  10      768.07      754.38      6.17 o 
  11   9  10     1705.87     1683.23     10.02 o 
  12   9  10      360.18      363.10      4.91 o 
  13   9  10     1872.56     1818.76     12.02 o 
  14   9  10      255.09      257.96      5.10 o 
  15   9  10     2021.88     2052.62     14.28 o 
  16   9  10      380.05      391.15      5.47 o 
  17   9  10      547.27      539.40      6.13 o 
  18   9  10      215.36      215.11      4.64 o 
  19   9  10      961.49      980.06     13.02 o 
  20   9  10       75.58       65.38      6.13 o 
  21   9  10      374.38      388.79     11.72 o 
  22   9  10      108.88      111.26      8.26 o 
  23   9  10      282.28      305.99     10.74 o 
   0  10  10     2768.41     2653.49     19.79 o 
   1  10  10     2174.00     2131.97     11.68 o 
   2  10  10     4773.82     4789.46     24.97 o 
   3  10  10      136.97      154.62      3.20 o 
   4  10  10     3512.80     3487.31     19.21 o 
   5  10  10      394.60      377.99      4.83 o 
   6  10  10     1461.51     1488.06      9.68 o 
   7  10  10      497.75      498.13      5.18 o 
   8  10  10     2046.54     2037.07     11.69 o 
   9  10  10      598.89      589.13      5.54 o 
  10  10  10     1411.05     1397.73      9.53 o 
  11  10  10      788.33      789.88      6.37 o 
  12  10  10     2122.75     2117.21     13.91 o 
  13  10  10      361.05      359.24      5.14 o 
  14  10  10     2064.02     2078.66     15.09 o 
  15  10  10      208.69      201.39      4.86 o 
  16  10  10      935.09      938.20      8.57 o 
  17  10  10      118.65      104.06      3.37 o 
  18  10  10      863.41      871.59     10.02 o 
  19  10  10       74.24       71.24      5.64 o 
  20  10  10      376.87      367.27     10.62 o 
  21  10  10      248.96      246.21     10.69 o 
  22  10  10      224.22      216.47      8.21 o 
  23  10  10       70.90       77.17      6.98 o 
   0  11  10     3147.31     3031.22     21.51 o 
   1  11  10     5590.48     5476.09     23.88 o 
   2  11  10     2083.55     2038.38     11.21 o 
   3  11  10     4316.38     4322.51     20.87 o 
   4  11  10      698.48      648.35      6.13 o 
   5  11  10     2265.76     2212.56     13.72 o 
   6  11  10     1589.91     1549.75     10.61 o 
   7  11  10     1885.42     1922.84     11.59 o 
   8  11  10      569.12      555.48      5.66 o 
   9  11  10     2006.56     1981.59     12.38 o 
  10  11  10      977.95      978.29      8.20 o 
  11  11  10     1845.77     1858.09     11.52 o 
  12  11  10     1037.85     1048.79      9.30 o 
  13  11  10     1921.45     1946.70     13.29 o 
  14  11  10      213.25      197.23      5.22 o 
  15  11  10      268.21      264.44      5.68 o 
  16  11  10      284.37      284.19      5.47 o 
  17  11  10      554.98      565.04      7.65 o 
  18  11  10       66.87       65.68      3.57 o 
  19  11  10      344.52      348.12     13.26 o 
  20  11  10      169.88      156.61      7.33 o 
  21  11  10      161.50      147.43      8.25 o 
  22  11  10      153.45      157.27      9.59 o 
   0  12  10     1171.10     1119.74     10.88 o 
   1  12  10     2264.40     2247.63     12.32 o 
   2  12  10     2322.89     2323.28     12.83 o 
   3  12  10      716.60      709.24      6.44 o 
   4  12  10     4552.77     4553.53     23.60 o 
   5  12  10      356.53      339.91      4.86 o 
   6  12  10     2745.83     2732.95     16.48 o 
   7  12  10     1098.71     1121.01      8.78 o 
   8  12  10     3002.38     3038.84     16.98 o 
   9  12  10      393.95      393.63      5.45 o 
  10  12  10     1320.61     1306.25     10.33 o 
  11  12  10      916.12      927.08      8.07 o 
  12  12  10     1502.30     1507.36     11.33 o 
  13  12  10      116.41      108.18      3.79 o 
  14  12  10      722.95      729.50      9.02 o 
  15  12  10      189.57      182.03      5.18 o 
  16  12  10      597.31      604.35      7.55 o 
  17  12  10       55.31       43.61      3.31 o 
  18  12  10      781.57      801.27     10.86 o 
  19  12  10       60.21       52.55      6.13 o 
  20  12  10      287.36      275.42     10.76 o 
  21  12  10      176.79      176.19     13.83 o 
  22  12  10      189.21      178.73     11.68 o 
   0  13  10      774.99      763.56      9.01 o 
   1  13  10     1002.92      980.98      7.38 o 
   2  13  10      666.26      653.11      5.93 o 
   3  13  10     4335.58     4291.69     22.40 o 
   4  13  10       55.45       50.77      2.73 o 
   5  13  10     2756.00     2732.05     16.83 o 
   6  13  10      669.57      656.15      7.38 o 
   7  13  10     2225.43     2228.45     14.28 o 
   8  13  10      323.27      321.19      5.00 o 
   9  13  10     3056.74     3105.57     18.56 o 
  10  13  10      225.77      229.20      5.03 o 
  11  13  10     1176.87     1185.36      9.54 o 
  12  13  10      207.95      203.48      4.76 o 
  13  13  10      681.07      670.02      7.88 o 
  14  13  10      160.35      150.69      5.62 o 
  15  13  10      387.18      392.44      8.19 o 
  16  13  10      108.60      103.65      4.23 o 
  17  13  10      576.95      594.10      8.72 o 
  18  13  10       13.81       13.43      3.00 o 
  19  13  10      470.79      503.85     10.23 o 
  20  13  10      140.61      139.10      7.22 o 
  21  13  10      260.80      268.59     12.98 o 
   0  14  10      934.64      942.13     10.36 o 
   1  14  10      984.31      993.78      7.77 o 
   2  14  10     2426.41     2372.11     14.42 o 
   3  14  10      529.61      536.00      6.12 o 
   4  14  10     3482.01     3476.49     20.99 o 
   5  14  10      485.91      479.63      5.97 o 
   6  14  10     2257.74     2252.25     15.45 o 
   7  14  10      523.08      526.77      7.83 o 
   8  14  10     2333.28     2380.65     15.85 o 
   9  14  10      515.25      518.00      6.82 o 
  10  14  10     1803.93     1855.49     13.73 o 
  11  14  10      486.20      478.56      6.20 o 
  12  14  10      922.19      919.81      9.18 o 
  13  14  10      180.42      165.22      4.87 o 
  14  14  10      798.59      799.87     10.16 o 
  15  14  10      222.10      206.86      6.64 o 
  16  14  10      494.83      506.92      9.89 o 
  17  14  10       95.69       93.53      5.36 o 
  18  14  10      519.88      549.12      7.47 o 
  19  14  10       89.50       89.26      5.74 o 
  20  14  10      315.59      330.04      9.43 o 
  21  14  10       89.22       90.64      8.58 o 
   0  15  10     1406.46     1436.55     13.94 o 
   1  15  10     1105.44     1106.66      9.30 o 
   2  15  10      422.97      402.01      5.89 o 
   3  15  10      813.59      824.24      8.19 o 
   4  15  10      428.36      420.47      5.88 o 
   5  15  10      903.71      899.72      8.34 o 
   6  15  10      820.58      839.91      8.54 o 
   7  15  10      422.37      413.52      6.56 o 
   8  15  10      551.61      547.90      7.51 o 
   9  15  10      844.70      868.37      8.97 o 
  10  15  10      396.88      398.08      6.61 o 
  11  15  10     1299.08     1343.81     11.69 o 
  12  15  10      351.06      365.26      6.58 o 
  13  15  10      816.53      842.29      9.45 o 
  14  15  10      470.52      488.89      9.61 o 
  15  15  10      278.57      275.83      7.61 o 
  16  15  10      182.99      184.22      6.88 o 
  17  15  10      349.10      360.75      7.65 o 
  18  15  10      109.64      108.51      4.76 o 
  19  15  10      318.07      327.67     14.40 o 
  20  15  10       95.12       96.24      6.56 o 
   0  16  10     3911.52     3954.61     30.14 o 
   1  16  10      143.70      148.41      4.14 o 
   2  16  10     1847.63     1867.02     13.77 o 
   3  16  10      193.89      178.08      5.13 o 
   4  16  10     2126.12     2139.56     14.81 o 
   5  16  10      379.95      389.09      6.36 o 
   6  16  10     1499.41     1486.74     11.89 o 
   7  16  10      139.14      132.25      4.49 o 
   8  16  10      960.68      956.10     10.39 o 
   9  16  10      263.94      238.74      6.32 o 
  10  16  10     1305.95     1330.90     12.46 o 
  11  16  10      140.27      132.17      4.69 o 
  12  16  10     1424.36     1444.44     13.75 o 
  13  16  10      156.08      145.31      5.04 o 
  14  16  10      830.05      853.62     13.15 o 
  15  16  10      159.91      149.47      6.79 o 
  16  16  10      499.09      517.03     10.33 o 
  17  16  10      139.86      143.83      5.94 o 
  18  16  10      463.82      513.57      9.79 o 
  19  16  10       73.60       69.40      6.01 o 
   0  17  10       67.95       64.39      4.85 o 
   1  17  10     1199.80     1189.47     10.49 o 
   2  17  10      152.32      140.49      4.39 o 
   3  17  10     1048.93     1064.39     10.13 o 
   4  17  10      315.25      307.84      6.10 o 
   5  17  10     1206.50     1226.09     11.58 o 
   6  17  10      333.05      324.86      7.53 o 
   7  17  10      358.21      351.45      6.47 o 
   8  17  10      319.73      309.96      6.41 o 
   9  17  10      866.10      886.40     11.06 o 
  10  17  10       66.09       50.46      3.87 o 
  11  17  10      559.50      556.32     11.58 o 
  12  17  10       42.73       38.98      4.41 o 
  13  17  10      636.24      657.34      9.64 o 
  14  17  10      255.26      251.89      8.23 o 
  15  17  10      396.12      441.52     10.25 o 
  16  17  10      149.52      153.15      7.48 o 
  17  17  10      506.58      568.36     10.09 o 
  18  17  10       96.35       91.18      4.55 o 
   0  18  10     1539.15     1516.42     30.41 o 
   1  18  10       92.63       82.58      4.18 o 
   2  18  10      926.31      943.53      9.36 o 
   3  18  10      625.47      631.00      7.85 o 
   4  18  10     2016.05     2049.59     17.31 o 
   5  18  10      405.90      414.23      7.17 o 
   6  18  10      788.31      794.36      9.38 o 
   7  18  10      454.20      455.21      7.22 o 
   8  18  10      966.23      993.20     10.84 o 
   9  18  10      196.66      196.33      7.75 o 
  10  18  10      540.62      549.81     10.55 o 
  11  18  10       59.73       53.78      5.79 o 
  12  18  10      430.72      436.50     11.35 o 
  13  18  10      128.17      111.47      5.39 o 
  14  18  10      387.56      375.97     10.85 o 
  15  18  10      196.75      198.56      8.65 o 
  16  18  10      534.32      587.93     15.32 o 
  17  18  10      149.67      156.62      6.87 o 
  18  18  10      282.96      226.52     29.06 o 
   0  19  10      173.12      154.19     11.97 o 
   1  19  10     1076.26     1063.65     17.59 o 
   2  19  10      660.28      667.18      8.58 o 
   3  19  10      771.34      809.06      8.99 o 
   4  19  10      430.04      429.67      7.61 o 
   5  19  10     1132.49     1177.36     11.38 o 
   6  19  10      481.89      481.50      7.41 o 
   7  19  10      580.92      610.76      9.28 o 
   8  19  10      399.72      388.59      8.71 o 
   9  19  10      458.20      480.89     11.31 o 
  10  19  10       97.63       79.47      6.01 o 
  11  19  10      460.69      482.94     11.71 o 
  12  19  10      113.60       99.12      5.71 o 
  13  19  10      346.93      345.49     10.44 o 
  14  19  10      153.39      141.88      7.68 o 
  15  19  10      216.19      200.80      8.66 o 
  16  19  10      127.09      121.78      6.99 o 
   0  20  10     1492.21     1503.71     26.74 o 
   1  20  10      147.38      142.99      7.29 o 
   2  20  10      854.71      826.19     13.67 o 
   3  20  10      234.39      222.28      6.31 o 
   4  20  10      707.57      703.45     10.26 o 
   5  20  10       71.97       68.97      4.49 o 
   6  20  10      910.27      945.10     10.76 o 
   7  20  10      201.45      196.93      6.03 o 
   8  20  10      385.00      377.12      9.19 o 
   9  20  10       52.25       40.49      4.93 o 
  10  20  10      668.62      711.90     13.40 o 
  11  20  10       49.70       40.10      6.55 o 
  12  20  10      790.05      851.64     16.16 o 
  13  20  10       84.97       65.01      8.55 o 
  14  20  10      231.10      229.81      9.27 o 
  15  20  10       47.99       31.38      6.32 o 
   0  21  10      189.43      180.26     11.37 o 
   1  21  10      860.62      869.50     14.92 o 
   2  21  10      291.88      276.06      8.83 o 
   3  21  10      678.65      704.92     10.74 o 
   4  21  10      122.50      112.64      5.14 o 
   5  21  10      652.74      682.86      9.56 o 
   6  21  10       64.71       56.92      4.28 o 
   7  21  10      584.62      628.18     10.91 o 
   8  21  10      194.10      176.41     10.15 o 
   9  21  10      346.29      344.39     15.45 o 
  10  21  10       92.10       89.69      6.23 o 
  11  21  10      840.06      916.13     22.46 o 
  12  21  10       87.31       74.59      7.16 o 
  13  21  10      218.15      214.58      9.96 o 
  14  21  10       78.70       68.65      6.63 o 
   0  22  10      108.34      103.17     10.47 o 
   1  22  10      304.77      289.30     10.42 o 
   2  22  10      560.69      573.86     11.64 o 
   3  22  10      218.33      197.04     13.11 o 
   4  22  10      378.82      404.72     10.24 o 
   5  22  10      123.27      113.02      6.35 o 
   6  22  10      564.73      578.14     11.16 o 
   7  22  10      192.03      179.06      8.58 o 
   8  22  10      258.69      256.21     10.62 o 
   9  22  10      239.03      246.06     12.18 o 
  10  22  10      624.81      698.89     14.42 o 
  11  22  10       58.89       48.00      6.66 o 
  12  22  10      216.23      202.82     10.72 o 
   0  23  10      229.05      219.40     13.24 o 
   1  23  10      162.27      148.60      8.65 o 
   2  23  10       85.81       82.33      6.92 o 
   3  23  10      444.03      432.11     15.33 o 
   4  23  10       90.90       86.25      7.28 o 
   5  23  10      550.50      582.92     13.06 o 
   6  23  10       39.58       38.53      6.22 o 
   7  23  10      486.51      514.79     12.71 o 
   8  23  10      171.89      177.14      9.81 o 
   9  23  10      270.45      273.02     10.59 o 
  10  23  10       92.42       96.22      7.24 o 
  11  23  10      313.82      305.98     15.04 o 
   0  24  10      299.78      315.13     14.98 o 
   1  24  10      104.09       94.86      7.05 o 
   2  24  10      370.45      335.22     11.25 o 
   3  24  10       13.87       11.16      5.54 o 
   4  24  10      428.98      441.70     13.38 o 
   5  24  10       32.52       22.50      5.95 o 
   6  24  10      555.06      600.06     15.85 o 
   7  24  10       46.21       29.85      7.18 o 
   8  24  10      224.43      226.53     11.89 o 
   0  25  10      160.79      153.78     11.16 o 
   1  25  10      269.61      266.58      9.59 o 
   2  25  10       63.24       60.87      6.22 o 
   3  25  10      221.66      208.57      8.61 o 
   4  25  10       34.60       27.42      6.07 o 
   5  25  10      235.68      226.27     12.34 o 
   1   1  11      115.01      118.51      3.45 o 
   2   1  11      518.91      555.38      5.29 o 
   3   1  11     1651.88     1818.08     12.25 o 
   4   1  11        0.47        1.64      1.03 o 
   5   1  11       29.06       28.28      1.17 o 
   6   1  11        2.74        4.23      1.25 o 
   7   1  11      159.70      173.08      2.62 o 
   8   1  11       21.71       21.89      1.47 o 
   9   1  11      207.13      207.50      2.95 o 
  10   1  11       32.80       28.93      1.60 o 
  11   1  11       59.30       74.28      1.96 o 
  12   1  11      199.42      191.64      2.65 o 
  13   1  11       40.74       44.34      1.64 o 
  14   1  11       97.95      101.84      2.29 o 
  15   1  11       15.21       10.59      1.74 o 
  16   1  11      130.12      126.95      3.04 o 
  17   1  11       38.53       35.82      2.59 o 
  18   1  11        7.29        4.23      2.53 o 
  19   1  11       37.03       40.33      2.79 o 
  20   1  11       11.14        6.52      2.26 o 
  21   1  11        1.67       -2.40      3.06 o 
  22   1  11        0.73       -4.22      4.22 o 
  23   1  11        0.38        5.33      5.33 o 
  24   1  11        0.96        0.06      5.54 o 
  25   1  11        0.07       -3.38      6.89 o 
   1   2  11      494.07      523.62      5.26 o 
   2   2  11     1203.93     1325.03      9.47 o 
   3   2  11       24.21       38.97      1.68 o 
   4   2  11      876.89      909.12      5.81 o 
   5   2  11     2526.67     2595.79     12.29 o 
   6   2  11      796.30      873.93      5.88 o 
   7   2  11       33.97       36.74      1.57 o 
   8   2  11      106.92       92.63      2.09 o 
   9   2  11      716.68      649.87      4.95 o 
  10   2  11      275.52      287.78      3.25 o 
  11   2  11       17.96       22.49      1.41 o 
  12   2  11      116.38      124.14      2.15 o 
  13   2  11      157.11      163.54      2.68 o 
  14   2  11       30.75       30.16      1.72 o 
  15   2  11       65.03       64.38      2.25 o 
  16   2  11      207.68      222.88      4.35 o 
  17   2  11       14.17       14.13      2.19 o 
  18   2  11        9.62        7.95      2.36 o 
  19   2  11       28.70       28.31      2.65 o 
  20   2  11       22.81       15.88      2.34 o 
  21   2  11        0.96       -3.30      3.30 o 
  22   2  11        8.47        8.84      4.67 o 
  23   2  11        6.00       -0.25      6.92 o 
  24   2  11        6.50        1.65      6.32 o 
   1   3  11       23.52       34.99      1.90 o 
   2   3  11      375.09      395.72      4.16 o 
   3   3  11      450.65      489.23      4.68 o 
   4   3  11      833.39      924.36      5.73 o 
   5   3  11      515.63      571.31      4.96 o 
   6   3  11       81.88       95.50      2.09 o 
   7   3  11      173.21      145.42      2.90 o 
   8   3  11      685.02      721.30      5.35 o 
   9   3  11        5.15        1.43      1.38 o 
  10   3  11      218.33      220.51      3.00 o 
  11   3  11       67.04       77.90      1.82 o 
  12   3  11      372.56      361.21      3.30 o 
  13   3  11        7.37        5.85      1.50 o 
  14   3  11      273.62      281.71      3.65 o 
  15   3  11       22.92       25.69      2.02 o 
  16   3  11        5.46       10.28      2.11 o 
  17   3  11        2.47        2.94      2.17 o 
  18   3  11        7.78        7.32      2.27 o 
  19   3  11        0.24        0.39      2.34 o 
  20   3  11       30.88       22.79      2.86 o 
  21   3  11        7.62       -1.26      4.32 o 
  22   3  11       14.94       19.52      5.17 o 
  23   3  11        5.10        5.22      4.98 o 
  24   3  11        1.20        7.58      7.72 o 
   1   4  11       50.25       57.69      2.22 o 
   2   4  11      589.65      675.84      6.02 o 
   3   4  11      151.91      170.33      2.72 o 
   4   4  11      573.16      667.03      5.16 o 
   5   4  11     1014.15     1038.63      7.20 o 
   6   4  11      447.90      476.51      4.20 o 
   7   4  11      412.34      431.65      4.57 o 
   8   4  11      709.26      695.49      5.59 o 
   9   4  11       36.87       32.57      1.69 o 
  10   4  11       21.95       27.91      1.64 o 
  11   4  11        0.73        1.47      1.30 o 
  12   4  11      101.75       99.82      2.18 o 
  13   4  11        4.06        1.95      1.48 o 
  14   4  11       78.45       83.45      2.40 o 
  15   4  11       63.25       63.57      2.41 o 
  16   4  11       35.47       33.10      2.31 o 
  17   4  11       11.09        8.04      2.27 o 
  18   4  11       20.61       16.64      2.33 o 
  19   4  11        4.78        4.51      2.45 o 
  20   4  11        8.79        5.47      3.13 o 
  21   4  11        4.40       12.03      5.70 o 
  22   4  11       13.71        8.99      4.86 o 
  23   4  11        1.63       -3.88      4.04 o 
  24   4  11        8.06       16.33      8.59 o 
   1   5  11       43.32       45.03      2.11 o 
   2   5  11       47.06       34.58      1.96 o 
   3   5  11       16.76       21.38      1.54 o 
   4   5  11       76.28       97.50      2.17 o 
   5   5  11       41.34       50.39      1.90 o 
   6   5  11      891.15      881.67      6.11 o 
   7   5  11       56.01       57.27      2.11 o 
   8   5  11      120.81      132.11      2.93 o 
   9   5  11       25.88       32.48      1.81 o 
  10   5  11       33.45       33.68      1.82 o 
  11   5  11       74.39       86.41      2.23 o 
  12   5  11      157.86      164.05      2.80 o 
  13   5  11       70.84       71.21      2.21 o 
  14   5  11       61.04       61.32      2.28 o 
  15   5  11        0.66        1.21      1.91 o 
  16   5  11        3.40        2.53      2.03 o 
  17   5  11        1.69       -0.36      2.06 o 
  18   5  11      114.10      104.03      3.48 o 
  19   5  11       43.61       45.62      3.65 o 
  20   5  11        0.01       -3.90      3.90 o 
  21   5  11        2.17       -0.79      3.95 o 
  22   5  11        5.04        8.33      5.37 o 
  23   5  11        0.06       -0.36      4.64 o 
  24   5  11        1.87       -5.69      5.69 o 
   1   6  11      914.17      993.62      8.48 o 
   2   6  11      430.97      423.73      4.84 o 
   3   6  11      244.74      278.18      3.50 o 
   4   6  11        5.61        4.02      1.55 o 
   5   6  11      385.92      359.51      4.05 o 
   6   6  11       22.65       12.81      1.70 o 
   7   6  11      100.25       81.51      2.33 o 
   8   6  11       69.69       60.39      2.27 o 
   9   6  11        4.86        3.47      1.58 o 
  10   6  11      191.78      215.62      3.31 o 
  11   6  11       55.90       60.08      2.06 o 
  12   6  11       12.41       12.57      1.67 o 
  13   6  11       27.56       25.39      1.93 o 
  14   6  11        8.52        7.03      1.88 o 
  15   6  11        0.25       -1.97      1.97 o 
  16   6  11      221.83      213.15      4.38 o 
  17   6  11       56.23       59.20      2.93 o 
  18   6  11        9.50        7.04      2.30 o 
  19   6  11       12.43        5.53      2.90 o 
  20   6  11       96.34       95.01      5.64 o 
  21   6  11        1.82        1.21      4.64 o 
  22   6  11        6.52        3.80      5.28 o 
  23   6  11       20.30       20.72      5.89 o 
  24   6  11        0.93       -4.37      4.37 o 
   1   7  11      215.83      194.94      3.39 o 
   2   7  11      227.94      245.16      3.62 o 
   3   7  11        4.42        1.27      1.36 o 
   4   7  11       37.10       29.33      1.98 o 
   5   7  11       65.45       74.56      2.41 o 
   6   7  11      204.69      190.31      3.25 o 
   7   7  11       11.05       12.35      1.66 o 
   8   7  11       11.03        5.44      1.63 o 
   9   7  11        2.24        1.46      1.56 o 
  10   7  11      149.98      169.25      3.17 o 
  11   7  11       17.96       17.87      1.76 o 
  12   7  11        1.46       -1.77      1.77 o 
  13   7  11        5.54        4.12      1.83 o 
  14   7  11       16.69       16.50      2.22 o 
  15   7  11       20.86       19.61      2.40 o 
  16   7  11        5.43        5.81      2.30 o 
  17   7  11        0.37        0.50      2.09 o 
  18   7  11        8.77        3.84      2.21 o 
  19   7  11        4.88        4.62      2.92 o 
  20   7  11       10.47       10.87      4.60 o 
  21   7  11       35.97       31.12      5.54 o 
  22   7  11        0.03       -0.60      4.49 o 
  23   7  11        4.90        4.62      5.28 o 
  24   7  11        0.96       -3.61      7.43 o 
   1   8  11      570.55      584.02      5.38 o 
   2   8  11        0.85       -1.55      1.55 o 
   3   8  11      591.94      650.10      5.79 o 
   4   8  11      234.21      237.16      4.00 o 
   5   8  11       10.47        3.38      1.97 o 
   6   8  11        4.89        4.91      1.68 o 
   7   8  11       61.37       60.66      2.27 o 
   8   8  11       50.58       43.04      1.83 o 
   9   8  11       85.32       87.17      2.58 o 
  10   8  11        2.79       -0.81      1.64 o 
  11   8  11       73.38       73.82      2.35 o 
  12   8  11        0.58       -1.91      1.91 o 
  13   8  11      249.62      244.01      4.26 o 
  14   8  11       18.59       19.64      2.38 o 
  15   8  11       31.50       23.30      2.62 o 
  16   8  11       22.78       20.25      2.55 o 
  17   8  11        3.21       -0.69      2.21 o 
  18   8  11        3.22        0.57      2.41 o 
  19   8  11        0.14       -3.00      3.00 o 
  20   8  11        6.72        3.82      3.77 o 
  21   8  11        2.28       -3.57      5.34 o 
  22   8  11       21.06       16.55      5.77 o 
  23   8  11       36.99       37.08      6.24 o 
   1   9  11      155.57      152.85      3.20 o 
   2   9  11        0.43       -0.66      1.58 o 
   3   9  11       66.99       65.63      2.32 o 
   4   9  11      174.79      188.99      4.04 o 
   5   9  11      127.72      110.67      3.05 o 
   6   9  11       89.06       89.71      2.71 o 
   7   9  11       14.48       12.48      1.83 o 
   8   9  11       12.52        8.46      1.75 o 
   9   9  11      160.50      168.18      3.35 o 
  10   9  11       90.73       91.76      2.77 o 
  11   9  11        5.63        7.99      1.80 o 
  12   9  11        0.25       -2.08      2.08 o 
  13   9  11      105.08      106.75      3.24 o 
  14   9  11       16.63       13.51      2.54 o 
  15   9  11      119.87      114.86      3.91 o 
  16   9  11        1.99       -0.93      2.42 o 
  17   9  11        0.23       -0.83      2.16 o 
  18   9  11        6.74        1.52      2.86 o 
  19   9  11        2.45        1.99      3.49 o 
  20   9  11        0.54        1.18      4.97 o 
  21   9  11        0.18        0.27      5.40 o 
  22   9  11        5.57        2.96      5.40 o 
  23   9  11        2.33       -1.09      5.59 o 
   1  10  11        2.63        2.58      1.62 o 
   2  10  11      247.45      248.43      3.72 o 
   3  10  11       41.76       50.58      2.15 o 
   4  10  11      137.06      148.23      3.53 o 
   5  10  11        5.79        9.07      2.01 o 
   6  10  11       10.72        3.50      1.80 o 
   7  10  11      401.72      407.90      4.82 o 
   8  10  11        6.93        5.17      1.84 o 
   9  10  11      237.16      254.42      4.23 o 
  10  10  11        0.09       -1.28      1.94 o 
  11  10  11       44.83       48.27      2.38 o 
  12  10  11       28.74       26.87      2.70 o 
  13  10  11       26.81       20.48      2.55 o 
  14  10  11      152.24      169.09      4.17 o 
  15  10  11        1.80       -0.52      2.60 o 
  16  10  11        5.02        1.87      2.58 o 
  17  10  11        8.25        8.08      2.56 o 
  18  10  11       17.02       12.82      2.78 o 
  19  10  11       24.96       22.38      4.88 o 
  20  10  11        1.66       -0.52      4.73 o 
  21  10  11        1.76       -4.74      4.74 o 
  22  10  11        0.08       -5.24      5.24 o 
  23  10  11       19.34       20.69      8.09 o 
   1  11  11       69.78       69.08      2.37 o 
   2  11  11       18.37       18.20      1.88 o 
   3  11  11      236.69      228.37      3.73 o 
   4  11  11       77.23       88.16      2.92 o 
   5  11  11        0.07       -1.82      1.82 o 
   6  11  11       36.40       36.94      2.39 o 
   7  11  11       28.46       29.47      2.40 o 
   8  11  11        2.91       -1.43      1.94 o 
   9  11  11        1.15       -2.12      2.12 o 
  10  11  11       30.64       26.54      2.65 o 
  11  11  11       93.76      103.59      3.19 o 
  12  11  11       65.53       64.09      3.37 o 
  13  11  11       63.31       65.57      3.18 o 
  14  11  11       29.32       23.10      2.96 o 
  15  11  11        0.18       -1.34      2.76 o 
  16  11  11        2.66       -2.50      2.50 o 
  17  11  11       19.93       16.04      2.90 o 
  18  11  11        0.70       -2.87      2.87 o 
  19  11  11        1.96       -0.21      3.92 o 
  20  11  11        4.79        1.27      4.22 o 
  21  11  11        5.73       -2.87      5.16 o 
  22  11  11        0.71       -1.83      4.92 o 
   1  12  11      123.34      133.82      3.09 o 
   2  12  11      297.08      297.90      4.11 o 
   3  12  11       22.77       19.14      2.25 o 
   4  12  11        7.80        3.94      2.19 o 
   5  12  11       59.51       52.53      2.82 o 
   6  12  11        0.53       -2.17      2.24 o 
   7  12  11      214.04      222.52      4.42 o 
   8  12  11       71.25       65.66      2.98 o 
   9  12  11        6.48       -0.34      2.39 o 
  10  12  11      129.21      130.86      4.07 o 
  11  12  11       12.79       13.64      2.52 o 
  12  12  11       87.21       83.92      3.73 o 
  13  12  11       86.46       88.23      3.68 o 
  14  12  11        4.95       -2.68      2.68 o 
  15  12  11       21.12        9.48      3.18 o 
  16  12  11        2.15       -2.51      2.86 o 
  17  12  11       20.27       21.27      3.12 o 
  18  12  11        3.45        0.69      3.19 o 
  19  12  11        5.29       -3.63      3.63 o 
  20  12  11       19.91        6.29      5.22 o 
  21  12  11        1.26       -4.64      4.64 o 
  22  12  11       15.84       19.48      5.99 o 
   1  13  11      375.55      372.49      4.57 o 
   2  13  11       17.70       25.46      2.14 o 
   3  13  11        1.16       -2.18      2.18 o 
   4  13  11       14.26       14.28      2.37 o 
   5  13  11       35.50       34.16      2.75 o 
   6  13  11      127.92      128.02      4.15 o 
   7  13  11       25.30       23.57      2.69 o 
   8  13  11      193.59      187.63      4.46 o 
   9  13  11       85.05       86.77      3.72 o 
  10  13  11      414.15      428.39      6.36 o 
  11  13  11       11.09        5.28      2.51 o 
  12  13  11      120.45      125.03      4.35 o 
  13  13  11       42.82       44.96      3.48 o 
  14  13  11      102.88      104.96      4.68 o 
  15  13  11        2.72       -3.21      3.21 o 
  16  13  11        1.56       -3.13      3.13 o 
  17  13  11        0.02       -1.76      3.87 o 
  18  13  11       49.49       48.91      3.70 o 
  19  13  11        8.76        6.90      4.37 o 
  20  13  11        3.72        7.90      4.41 o 
  21  13  11        7.72        5.22      6.03 o 
   1  14  11        8.95        2.26      2.07 o 
   2  14  11        0.00       -2.10      2.10 o 
   3  14  11       36.00       41.27      2.85 o 
   4  14  11       70.65       66.65      3.29 o 
   5  14  11      198.70      207.50      4.54 o 
   6  14  11        6.93        5.86      2.70 o 
   7  14  11       85.42       92.66      3.90 o 
   8  14  11        0.01       -2.44      2.44 o 
   9  14  11      122.08      125.99      4.24 o 
  10  14  11      240.89      254.36      5.77 o 
  11  14  11        2.43        0.67      2.56 o 
  12  14  11       34.93       26.92      3.40 o 
  13  14  11        5.53       -0.65      2.92 o 
  14  14  11        0.06       -1.79      3.43 o 
  15  14  11        0.86       -2.04      3.61 o 
  16  14  11        1.82        2.88      3.92 o 
  17  14  11       19.67       13.57      3.99 o 
  18  14  11       11.29        9.14      3.61 o 
  19  14  11        3.22        5.08      4.25 o 
  20  14  11       13.45       22.58      5.27 o 
   1  15  11       16.59        6.96      2.49 o 
   2  15  11      228.21      236.17      5.05 o 
   3  15  11       21.75       21.49      2.88 o 
   4  15  11       43.28       37.58      2.99 o 
   5  15  11      100.02      100.06      3.64 o 
   6  15  11       40.77       35.47      3.20 o 
   7  15  11       69.82       68.22      3.69 o 
   8  15  11      180.69      170.32      4.75 o 
   9  15  11      125.67      120.38      4.72 o 
  10  15  11      163.56      162.90      5.16 o 
  11  15  11       10.69        5.38      2.82 o 
  12  15  11       79.81       82.47      4.31 o 
  13  15  11       44.02       46.54      3.84 o 
  14  15  11        7.75        4.14      3.50 o 
  15  15  11        3.61       -3.83      3.83 o 
  16  15  11        6.88        2.50      4.18 o 
  17  15  11        6.15        3.23      3.92 o 
  18  15  11       18.64       20.07      3.82 o 
  19  15  11       34.50       43.50      5.60 o 
  20  15  11       34.74       24.37      5.50 o 
   1  16  11       63.70       62.49      3.22 o 
   2  16  11      122.26      124.19      4.56 o 
   3  16  11      129.33      132.87      4.39 o 
   4  16  11        7.81       -2.71      2.71 o 
   5  16  11        3.38       -2.47      2.66 o 
   6  16  11      104.94       97.72      4.08 o 
   7  16  11        5.68       -2.97      2.97 o 
   8  16  11        9.55        3.02      2.90 o 
   9  16  11       12.19        2.13      3.31 o 
  10  16  11        5.30       -2.25      3.18 o 
  11  16  11        3.77        1.92      3.18 o 
  12  16  11       10.07        6.67      3.54 o 
  13  16  11        0.02       -3.05      3.05 o 
  14  16  11       25.29       23.67      6.24 o 
  15  16  11       22.03       17.51      4.77 o 
  16  16  11        7.15        2.71      4.58 o 
  17  16  11        0.05       -2.96      3.93 o 
  18  16  11       23.76       22.85      3.70 o 
  19  16  11       13.55       12.77      5.30 o 
   1  17  11        5.74       -2.78      2.78 o 
   2  17  11       76.49       79.25      3.82 o 
   3  17  11       97.53       94.39      4.18 o 
   4  17  11       10.28        7.62      2.92 o 
   5  17  11       79.96       79.80      4.20 o 
   6  17  11       39.49       31.49      3.43 o 
   7  17  11        4.02       -2.88      2.88 o 
   8  17  11       37.84       31.15      3.67 o 
   9  17  11       10.27        5.23      3.82 o 
  10  17  11       61.51       60.69      4.56 o 
  11  17  11       37.48       37.03      5.16 o 
  12  17  11       21.60       13.40      4.99 o 
  13  17  11        2.28        3.73      3.43 o 
  14  17  11       22.36       20.64      5.12 o 
  15  17  11        0.61        0.78      4.40 o 
  16  17  11        9.31        3.91      4.61 o 
  17  17  11        1.00       -1.55      4.08 o 
  18  17  11        0.07       -3.61      3.61 o 
   1  18  11       56.62       53.36      3.93 o 
   2  18  11        0.39       -0.14      2.89 o 
   3  18  11      113.41      122.05      4.45 o 
   4  18  11       16.57       11.17      3.38 o 
   5  18  11       19.05       10.23      3.30 o 
   6  18  11       47.12       41.00      3.84 o 
   7  18  11       18.51       11.92      3.28 o 
   8  18  11       14.17       10.64      3.95 o 
   9  18  11       13.85        5.03      4.51 o 
  10  18  11       17.85       10.18      4.30 o 
  11  18  11        0.42       -4.21      4.21 o 
  12  18  11        9.16        8.92      4.22 o 
  13  18  11        2.36       -0.69      3.78 o 
  14  18  11       11.65        4.16      5.13 o 
  15  18  11       15.50        8.25      5.08 o 
  16  18  11        2.12        0.74      5.05 o 
  17  18  11        0.72        0.75      5.10 o 
   1  19  11      100.55       97.89      5.21 o 
   2  19  11       83.08       84.90      4.21 o 
   3  19  11        3.37       -2.12      2.93 o 
   4  19  11        2.71        0.17      3.10 o 
   5  19  11        0.48       -3.06      3.06 o 
   6  19  11       32.16       28.01      4.09 o 
   7  19  11        0.48       -3.15      3.60 o 
   8  19  11        4.96        0.17      4.27 o 
   9  19  11        0.68       -4.45      4.45 o 
  10  19  11        0.09       -4.62      4.62 o 
  11  19  11        0.49       -2.64      4.65 o 
  12  19  11        3.05       -1.10      4.13 o 
  13  19  11       40.69       47.59      5.21 o 
  14  19  11        2.82       -2.54      4.95 o 
  15  19  11       47.56       47.71      6.19 o 
  16  19  11        4.01        0.09      4.82 o 
   1  20  11        4.37        0.07      4.69 o 
   2  20  11       11.13        2.47      4.03 o 
   3  20  11       27.35       18.01      3.90 o 
   4  20  11        4.66       -3.44      3.44 o 
   5  20  11        0.08       -3.24      3.24 o 
   6  20  11        0.33       -2.62      3.39 o 
   7  20  11       14.38        4.49      3.42 o 
   8  20  11        2.77       -2.67      4.09 o 
   9  20  11        1.12       -4.50      4.50 o 
  10  20  11       10.50        2.20      5.07 o 
  11  20  11       30.94       24.83      5.44 o 
  12  20  11       13.94        2.03      4.39 o 
  13  20  11       43.03       41.47      7.11 o 
  14  20  11       39.65       37.87      6.76 o 
  15  20  11       21.26       14.01      5.48 o 
   1  21  11        3.36        1.43      4.97 o 
   2  21  11        9.23        7.51      4.79 o 
   3  21  11        0.73       -4.06      4.06 o 
   4  21  11        1.49       -1.51      3.51 o 
   5  21  11        5.29       -3.44      3.44 o 
   6  21  11        2.09       -1.05      3.60 o 
   7  21  11       14.06        1.10      4.89 o 
   8  21  11        0.33       -1.83      4.84 o 
   9  21  11       27.41       25.24      6.14 o 
  10  21  11        0.22        1.91      4.54 o 
  11  21  11        3.74       -0.47      5.08 o 
  12  21  11        8.97       14.19      5.83 o 
  13  21  11        0.03        0.85      5.61 o 
  14  21  11       10.08       -1.63      5.83 o 
   1  22  11       40.66       43.76      7.23 o 
   2  22  11        2.23        0.72      5.19 o 
   3  22  11       28.09       32.11      6.08 o 
   4  22  11        0.97       -4.80      4.80 o 
   5  22  11        0.44       -3.25      4.58 o 
   6  22  11        9.96       -4.64      4.64 o 
   7  22  11        0.10       -5.01      5.01 o 
   8  22  11       34.57       34.73      5.97 o 
   9  22  11       10.38       11.65      5.97 o 
  10  22  11       20.35       13.32      5.74 o 
  11  22  11        4.21        1.48      5.63 o 
  12  22  11        0.17        5.31      6.41 o 
   1  23  11        6.78        6.67      5.26 o 
   2  23  11        5.72        6.60      5.33 o 
   3  23  11        8.36        6.73      6.40 o 
   4  23  11        1.94        2.97      5.45 o 
   5  23  11        5.16        8.70      5.20 o 
   6  23  11       25.50       15.90      7.31 o 
   7  23  11        3.55       -5.39      5.39 o 
   8  23  11        4.88        7.52      5.90 o 
   9  23  11        9.76       11.26      5.85 o 
  10  23  11        2.27        3.65      5.40 o 
   1  24  11        2.58        0.54      5.08 o 
   2  24  11       30.96       28.68      5.70 o 
   3  24  11        1.05       -2.27      5.25 o 
   4  24  11        9.07        5.78      5.38 o 
   5  24  11        0.06       -3.33      6.09 o 
   6  24  11        0.06       -6.35      6.35 o 
   7  24  11        4.12       -5.81      6.05 o 
   8  24  11        0.93       -2.82      7.52 o 
   1  25  11        1.23       -4.80      4.80 o 
   2  25  11        0.07       -4.85      4.85 o 
   3  25  11       16.49       16.46      5.22 o 
   4  25  11       23.77       20.11      6.72 o 
   0   0  12    35025.38    36250.45    396.70 o 
   1   0  12     5751.58     5908.64     46.75 o 
   2   0  12    16140.80    16196.75    119.71 o 
   3   0  12     4999.06     4835.90     37.03 o 
   4   0  12     5084.83     5116.49     32.95 o 
   5   0  12      536.22      573.02      5.57 o 
   6   0  12     2804.43     2781.68     20.62 o 
   7   0  12     2831.15     2835.12     20.94 o 
   8   0  12     7419.58     7225.13     47.06 o 
   9   0  12      947.03      969.03      9.05 o 
  10   0  12     3839.84     3731.35     22.56 o 
  11   0  12     2386.98     2329.07     15.01 o 
  12   0  12     2789.31     2770.32     17.22 o 
  13   0  12      966.66      975.38      8.23 o 
  14   0  12     2072.18     2042.51     14.58 o 
  15   0  12      426.09      402.10      5.78 o 
  16   0  12      300.80      291.60      6.52 o 
  17   0  12      760.75      773.56     10.13 o 
  18   0  12      346.37      345.39      8.63 o 
  19   0  12      711.36      750.74     11.55 o 
  20   0  12      576.62      593.58     11.41 o 
  21   0  12      185.66      176.61      9.46 o 
  22   0  12      509.97      560.93     13.07 o 
  23   0  12      221.19      192.07     12.56 o 
  24   0  12      188.31      168.79     15.64 o 
   0   1  12      458.99      488.96      7.61 o 
   1   1  12     4771.39     4759.60     28.91 o 
   2   1  12     6023.65     6034.84     35.72 o 
   3   1  12     7657.34     7688.58     40.78 o 
   4   1  12     1890.50     1831.09      9.84 o 
   5   1  12     4342.01     4245.75     19.02 o 
   6   1  12     2163.01     2109.25     11.52 o 
   7   1  12     2537.44     2507.30     12.62 o 
   8   1  12     1868.58     1905.71     10.49 o 
   9   1  12     3451.44     3420.63     15.32 o 
  10   1  12      527.45      489.05      4.10 o 
  11   1  12     1791.30     1809.21      8.72 o 
  12   1  12      964.10      948.28      5.70 o 
  13   1  12     2224.01     2216.11     10.53 o 
  14   1  12      785.73      780.29      5.62 o 
  15   1  12     1372.08     1364.67      8.78 o 
  16   1  12      728.34      714.08      6.28 o 
  17   1  12     1003.86     1007.92      8.60 o 
  18   1  12      597.42      600.22      7.56 o 
  19   1  12      533.94      552.13      6.56 o 
  20   1  12      323.26      333.16      5.06 o 
  21   1  12      358.96      366.83      6.80 o 
  22   1  12       79.01       71.98      5.48 o 
  23   1  12      441.60      474.97     13.55 o 
  24   1  12      150.97      141.24      8.98 o 
   0   2  12     9386.62     9402.53     68.29 o 
   1   2  12     3022.79     3117.70     19.48 o 
   2   2  12     7560.95     7571.02     41.46 o 
   3   2  12     3917.11     3982.45     21.56 o 
   4   2  12     2121.27     2124.57     10.85 o 
   5   2  12      161.55      178.24      2.78 o 
   6   2  12     3609.10     3585.10     17.49 o 
   7   2  12      367.91      400.92      4.02 o 
   8   2  12     5259.24     5334.53     23.62 o 
   9   2  12     1526.09     1513.29      8.44 o 
  10   2  12     2398.64     2380.24     10.85 o 
  11   2  12     1083.54     1046.89      5.82 o 
  12   2  12     1452.46     1432.02      7.71 o 
  13   2  12      586.42      573.17      4.49 o 
  14   2  12     1508.18     1486.08      8.36 o 
  15   2  12      611.71      611.30      5.50 o 
  16   2  12      707.20      708.55      6.62 o 
  17   2  12       26.26       20.70      2.39 o 
  18   2  12      588.42      586.34      7.07 o 
  19   2  12      232.93      228.27      6.47 o 
  20   2  12      696.43      710.50      7.09 o 
  21   2  12      133.51      116.42      5.55 o 
  22   2  12      435.91      464.79      8.93 o 
  23   2  12      213.04      215.60      8.95 o 
  24   2  12      163.45      163.68     12.02 o 
   0   3  12     1514.03     1520.48     15.22 o 
   1   3  12     3295.62     3262.38     19.76 o 
   2   3  12     4606.21     4927.59     26.12 o 
   3   3  12     6922.70     7103.11     36.29 o 
   4   3  12     2571.39     2490.33     12.82 o 
   5   3  12     6829.37     6990.99     33.54 o 
   6   3  12     2854.37     2826.85     14.29 o 
   7   3  12     8575.97     8773.83     38.07 o 
   8   3  12     2635.47     2616.39     13.60 o 
   9   3  12     2830.41     2812.49     13.66 o 
  10   3  12     1532.10     1488.96      8.20 o 
  11   3  12     1942.32     1912.37      9.04 o 
  12   3  12      536.63      530.36      4.01 o 
  13   3  12     1945.29     1931.50     10.06 o 
  14   3  12     1661.78     1650.49      9.29 o 
  15   3  12     2657.42     2643.85     14.14 o 
  16   3  12      356.70      341.01      4.80 o 
  17   3  12     1254.10     1255.87      9.67 o 
  18   3  12      242.97      224.54      6.07 o 
  19   3  12      876.91      896.03      9.00 o 
  20   3  12      182.94      165.37      4.36 o 
  21   3  12      418.11      418.02     11.00 o 
  22   3  12      142.69      142.87      6.59 o 
  23   3  12      379.09      408.52     11.55 o 
  24   3  12      188.50      199.24     13.15 o 
   0   4  12     2555.51     2525.10     22.79 o 
   1   4  12     4072.29     4093.99     24.85 o 
   2   4  12     3606.32     3753.01     21.79 o 
   3   4  12     1114.99     1159.37      7.90 o 
   4   4  12      542.06      613.39      5.72 o 
   5   4  12     2715.33     2659.89     14.65 o 
   6   4  12     2909.82     2980.89     15.65 o 
   7   4  12     3846.91     3886.04     19.81 o 
   8   4  12     3562.61     3561.38     17.53 o 
   9   4  12     2261.84     2198.09     11.32 o 
  10   4  12     2249.41     2167.41     10.81 o 
  11   4  12     1154.96     1162.15      6.90 o 
  12   4  12     1751.87     1695.91      8.97 o 
  13   4  12     1110.88     1094.35      7.02 o 
  14   4  12     1827.32     1817.66      9.89 o 
  15   4  12      474.49      481.54      5.26 o 
  16   4  12     1072.48     1056.77      9.38 o 
  17   4  12      160.38      149.78      3.73 o 
  18   4  12      644.62      645.04      7.34 o 
  19   4  12      378.56      387.55      6.13 o 
  20   4  12      756.56      784.06     10.26 o 
  21   4  12      138.25      118.79      8.15 o 
  22   4  12      412.78      434.23     13.39 o 
  23   4  12      279.89      290.30      8.75 o 
  24   4  12      232.64      241.51     10.57 o 
   0   5  12      925.05      953.79     11.98 o 
   1   5  12     7610.66     7644.85     43.60 o 
   2   5  12      109.55      150.57      4.03 o 
   3   5  12     5810.79     5986.36     30.48 o 
   4   5  12     2457.29     2376.63     14.45 o 
   5   5  12     6540.11     6777.38     32.02 o 
   6   5  12     5827.64     5850.37     28.06 o 
   7   5  12     8154.82     8095.77     37.57 o 
   8   5  12     2543.44     2502.87     13.70 o 
   9   5  12     2505.51     2470.34     12.62 o 
  10   5  12      229.94      217.14      3.03 o 
  11   5  12     1632.88     1616.69      9.06 o 
  12   5  12      126.34      119.33      2.62 o 
  13   5  12     2868.12     2861.79     14.02 o 
  14   5  12      628.72      611.02      5.41 o 
  15   5  12     2601.57     2636.35     15.01 o 
  16   5  12      365.41      353.89      5.02 o 
  17   5  12      770.28      770.86      8.04 o 
  18   5  12      403.59      395.29      6.07 o 
  19   5  12      528.10      528.16      6.80 o 
  20   5  12      110.93      102.29      5.75 o 
  21   5  12      467.05      470.64     15.46 o 
  22   5  12      131.89      129.74      8.12 o 
  23   5  12      325.32      336.21      9.60 o 
  24   5  12       63.86       61.40      7.21 o 
   0   6  12     4014.79     4074.57     29.54 o 
   1   6  12     1405.58     1330.28      8.92 o 
   2   6  12     1641.44     1655.84     10.65 o 
   3   6  12      551.64      552.73      5.02 o 
   4   6  12     1604.27     1639.39      9.63 o 
   5   6  12     1745.80     1685.99     10.05 o 
   6   6  12     1597.50     1587.83      9.28 o 
   7   6  12     1624.19     1691.45      9.93 o 
   8   6  12     2112.53     2087.19     11.37 o 
   9   6  12     1627.28     1638.38      9.38 o 
  10   6  12     1571.08     1562.97      8.92 o 
  11   6  12       57.61       53.11      2.12 o 
  12   6  12     1268.11     1254.01      8.27 o 
  13   6  12      752.99      749.47      6.26 o 
  14   6  12     1073.26     1071.45      7.82 o 
  15   6  12      391.99      400.52      5.09 o 
  16   6  12      882.29      900.88      7.77 o 
  17   6  12      291.83      284.57      4.81 o 
  18   6  12      557.36      552.46      6.45 o 
  19   6  12       82.62       72.14      3.68 o 
  20   6  12      392.94      405.49      8.94 o 
  21   6  12      345.27      353.55     11.21 o 
  22   6  12      356.13      372.57     11.18 o 
  23   6  12       52.91       50.69      6.37 o 
  24   6  12      160.45      152.38      8.07 o 
   0   7  12     3234.85     3190.98     23.33 o 
   1   7  12     7222.12     7230.95     34.66 o 
   2   7  12     1116.71     1134.80      8.33 o 
   3   7  12     4479.19     4430.26     23.50 o 
   4   7  12     3465.54     3420.18     19.90 o 
   5   7  12    10287.56    10160.64     46.32 o 
   6   7  12     1277.12     1290.41      8.14 o 
   7   7  12     6731.50     6596.35     30.07 o 
   8   7  12     2474.91     2485.18     13.17 o 
   9   7  12     2648.83     2657.25     13.51 o 
  10   7  12      358.93      334.12      3.95 o 
  11   7  12      596.48      580.15      5.31 o 
  12   7  12      743.21      729.07      6.12 o 
  13   7  12     2176.27     2132.73     14.49 o 
  14   7  12     1096.09     1113.31      8.26 o 
  15   7  12     1763.16     1803.80     12.42 o 
  16   7  12     1192.32     1209.98      9.17 o 
  17   7  12     1036.14     1032.18      8.79 o 
  18   7  12      192.74      169.43      4.00 o 
  19   7  12      351.76      328.98      6.95 o 
  20   7  12      189.73      189.83      9.22 o 
  21   7  12      463.89      521.98     13.29 o 
  22   7  12      232.53      229.11      9.56 o 
  23   7  12      158.03      147.16      8.29 o 
   0   8  12     6744.63     6612.28     45.55 o 
   1   8  12     5271.36     5144.62     25.30 o 
   2   8  12     3144.83     3217.71     16.73 o 
   3   8  12      794.87      774.48      6.58 o 
   4   8  12     5642.76     5607.55     30.62 o 
   5   8  12     1309.78     1242.21      9.31 o 
   6   8  12     2984.20     2867.92     14.12 o 
   7   8  12      681.01      710.57      5.82 o 
   8   8  12     2655.42     2625.79     13.62 o 
   9   8  12      666.25      630.70      5.52 o 
  10   8  12     1832.89     1804.83     10.71 o 
  11   8  12      853.34      822.88      6.50 o 
  12   8  12     1009.10      990.64      7.75 o 
  13   8  12     1504.73     1522.72     10.28 o 
  14   8  12      660.98      662.28      6.73 o 
  15   8  12      461.83      469.06      5.86 o 
  16   8  12      802.82      797.33      7.45 o 
  17   8  12      570.09      580.10      7.83 o 
  18   8  12      651.73      653.89      7.25 o 
  19   8  12       45.75       40.83      4.08 o 
  20   8  12      319.12      316.27      7.88 o 
  21   8  12      381.78      398.66     11.80 o 
  22   8  12      229.58      201.98      8.19 o 
  23   8  12       46.67       40.38      6.32 o 
   0   9  12     3206.38     3237.86     22.42 o 
   1   9  12     3777.12     3743.80     18.12 o 
   2   9  12      384.81      354.68      4.25 o 
   3   9  12     2070.86     2127.30     11.82 o 
   4   9  12      951.26      939.58      7.65 o 
   5   9  12     3816.21     3729.67     21.15 o 
   6   9  12     1154.09     1169.98      7.91 o 
   7   9  12     2540.02     2494.24     14.19 o 
   8   9  12      159.95      163.64      3.43 o 
   9   9  12     1512.11     1501.96     10.08 o 
  10   9  12      194.08      183.68      3.65 o 
  11   9  12      945.02      917.86      7.11 o 
  12   9  12      787.97      785.78      6.91 o 
  13   9  12     1423.20     1441.73     10.47 o 
  14   9  12      212.42      212.24      4.47 o 
  15   9  12     1152.20     1169.57      9.58 o 
  16   9  12      714.51      733.74      7.84 o 
  17   9  12      655.84      673.47      7.13 o 
  18   9  12      264.16      260.22      5.34 o 
  19   9  12      311.50      313.64      8.47 o 
  20   9  12      102.08       97.59      6.28 o 
  21   9  12      398.77      417.37     13.96 o 
  22   9  12      105.24       93.31      7.13 o 
  23   9  12      175.37      172.20      8.89 o 
   0  10  12     5796.30     5572.51     36.71 o 
   1  10  12     1837.19     1786.50     10.14 o 
   2  10  12     4416.67     4380.06     20.35 o 
   3  10  12      646.22      616.50      5.39 o 
   4  10  12     2480.05     2458.09     13.76 o 
   5  10  12     1323.42     1327.77      9.43 o 
   6  10  12     1704.14     1701.86     11.20 o 
   7  10  12      425.68      413.47      4.93 o 
   8  10  12     1217.76     1215.69      8.95 o 
   9  10  12      531.05      537.18      6.06 o 
  10  10  12     2915.64     2918.26     16.99 o 
  11  10  12      851.07      838.56      7.23 o 
  12  10  12     1974.99     1984.56     12.85 o 
  13  10  12      187.79      175.10      4.22 o 
  14  10  12      585.35      587.04      6.85 o 
  15  10  12      309.62      323.43      5.90 o 
  16  10  12      557.24      554.77      6.93 o 
  17  10  12      307.06      315.83      5.29 o 
  18  10  12      377.37      397.37      6.72 o 
  19  10  12      161.79      157.25      6.19 o 
  20  10  12      339.06      343.98     10.48 o 
  21  10  12      219.44      206.92      8.69 o 
  22  10  12      262.04      259.09     10.24 o 
   0  11  12     1344.55     1359.80     12.42 o 
   1  11  12     2267.92     2199.36     11.75 o 
   2  11  12     1683.00     1644.65      9.83 o 
   3  11  12     1911.35     1875.29     11.15 o 
   4  11  12     2563.94     2558.65     14.76 o 
   5  11  12     1528.07     1497.24     10.23 o 
   6  11  12     1492.62     1494.01     10.50 o 
   7  11  12     1476.49     1494.88     10.77 o 
   8  11  12      796.19      776.04      7.24 o 
   9  11  12     1355.39     1364.75     10.16 o 
  10  11  12     2032.67     2098.17     14.20 o 
  11  11  12     2796.80     2828.66     17.04 o 
  12  11  12      351.37      339.81      5.62 o 
  13  11  12     1003.73     1016.40      9.39 o 
  14  11  12      383.64      374.46      6.16 o 
  15  11  12     1095.35     1113.98     11.31 o 
  16  11  12      515.86      520.34      6.77 o 
  17  11  12      612.51      624.34      7.97 o 
  18  11  12      225.51      220.48      5.85 o 
  19  11  12      386.47      390.63      9.19 o 
  20  11  12      240.70      239.26      8.50 o 
  21  11  12      378.20      399.06     10.83 o 
  22  11  12      123.41      134.96     10.46 o 
   0  12  12     1640.01     1635.21     13.72 o 
   1  12  12     1091.85     1094.01      7.39 o 
   2  12  12     2392.91     2396.80     13.35 o 
   3  12  12      682.22      660.58      6.54 o 
   4  12  12     1356.44     1326.88      9.64 o 
   5  12  12      735.90      724.77      6.92 o 
   6  12  12     1704.69     1729.85     12.49 o 
   7  12  12      164.26      152.80      4.04 o 
   8  12  12     1127.46     1121.89      9.00 o 
   9  12  12      992.42     1010.21      9.10 o 
  10  12  12     2330.47     2361.25     16.09 o 
  11  12  12     1400.23     1407.83     10.96 o 
  12  12  12     1379.53     1377.95     11.43 o 
  13  12  12      175.69      164.59      4.77 o 
  14  12  12      461.74      445.87      7.14 o 
  15  12  12      186.43      181.54      5.39 o 
  16  12  12      567.01      567.83      8.26 o 
  17  12  12       59.76       51.18      4.08 o 
  18  12  12      428.81      450.08      8.86 o 
  19  12  12      115.50      107.11      5.69 o 
  20  12  12      423.04      437.34     10.85 o 
  21  12  12      125.26      117.70      7.35 o 
   0  13  12     1154.39     1141.04     11.25 o 
   1  13  12      956.70      979.88      7.58 o 
   2  13  12      385.57      388.93      4.82 o 
   3  13  12     1946.16     1924.73     12.57 o 
   4  13  12      562.59      562.77      6.34 o 
   5  13  12     1924.40     1924.75     13.16 o 
   6  13  12      699.33      687.46      7.80 o 
   7  13  12     1289.41     1297.36     10.44 o 
   8  13  12      165.09      149.16      4.23 o 
   9  13  12     1356.26     1374.66     12.03 o 
  10  13  12     1082.13     1090.17     10.12 o 
  11  13  12     1609.40     1651.69     12.39 o 
  12  13  12      734.82      747.01      8.24 o 
  13  13  12      546.00      538.23      7.52 o 
  14  13  12       79.00       62.63      4.02 o 
  15  13  12      606.30      597.17      9.81 o 
  16  13  12       77.88       64.72      4.54 o 
  17  13  12      637.89      668.50     10.02 o 
  18  13  12       92.21       94.83      4.44 o 
  19  13  12      420.90      428.19      9.48 o 
  20  13  12       60.71       61.34      5.77 o 
  21  13  12      254.21      246.77     11.11 o 
   0  14  12     1629.55     1658.84     14.95 o 
   1  14  12      537.76      522.14      6.07 o 
   2  14  12     1067.97     1059.34      8.86 o 
   3  14  12      497.41      509.33      6.24 o 
   4  14  12     1274.24     1272.26     10.07 o 
   5  14  12      656.70      646.45      7.16 o 
   6  14  12     1079.71     1068.61      9.93 o 
   7  14  12      461.31      446.55      6.61 o 
   8  14  12      964.05      965.89      9.79 o 
   9  14  12      505.22      531.14      7.09 o 
  10  14  12     1069.87     1099.58     10.86 o 
  11  14  12     1063.03     1078.61      9.96 o 
  12  14  12      839.11      846.43      9.56 o 
  13  14  12      221.83      222.80      5.73 o 
  14  14  12      421.30      409.76      7.40 o 
  15  14  12       92.86       87.88      5.19 o 
  16  14  12      325.61      339.53     10.93 o 
  17  14  12      162.49      165.27      6.11 o 
  18  14  12      337.26      347.62      8.29 o 
  19  14  12      111.47      109.89      5.95 o 
  20  14  12      272.70      273.95      8.96 o 
   0  15  12      127.53      104.87      4.67 o 
   1  15  12     2593.73     2619.69     17.48 o 
   2  15  12     1088.44     1085.91      9.86 o 
   3  15  12     2889.87     2864.51     18.31 o 
   4  15  12     1179.93     1171.67     10.14 o 
   5  15  12     2532.73     2533.43     16.14 o 
   6  15  12     1026.51     1015.17      9.70 o 
   7  15  12      989.56      979.32      9.85 o 
   8  15  12      848.39      845.77     10.15 o 
   9  15  12     1484.94     1508.98     14.20 o 
  10  15  12      542.05      535.58      7.72 o 
  11  15  12     1313.61     1358.90     12.26 o 
  12  15  12      325.70      313.46      6.74 o 
  13  15  12      794.28      792.13      9.76 o 
  14  15  12      186.35      169.34      6.12 o 
  15  15  12      378.32      382.15      9.80 o 
  16  15  12      341.97      357.04      9.29 o 
  17  15  12      447.24      466.14      9.65 o 
  18  15  12      180.24      176.81      5.49 o 
  19  15  12      218.41      219.53      8.15 o 
  20  15  12      179.06      189.77     28.08 o 
   0  16  12     1393.87     1362.21     15.82 o 
   1  16  12      121.95      107.95      4.02 o 
   2  16  12      961.47      972.22      9.45 o 
   3  16  12      973.25      990.18      9.87 o 
   4  16  12     1084.88     1094.89     10.17 o 
   5  16  12      267.98      249.65      5.53 o 
   6  16  12      676.18      696.32      8.20 o 
   7  16  12      556.26      561.94      7.50 o 
   8  16  12      625.11      626.12      8.48 o 
   9  16  12      178.65      160.94      5.65 o 
  10  16  12      502.69      499.15      8.01 o 
  11  16  12      185.44      187.73      6.88 o 
  12  16  12      497.01      491.68      9.01 o 
  13  16  12       67.22       68.43      4.93 o 
  14  16  12      418.44      420.11     10.48 o 
  15  16  12      256.02      261.82      8.31 o 
  16  16  12      236.54      239.18      8.12 o 
  17  16  12      145.74      157.89      6.48 o 
  18  16  12      198.82      185.09      8.31 o 
  19  16  12      148.90      155.03      7.96 o 
   0  17  12      121.59      107.51      5.97 o 
   1  17  12     1107.92     1113.97     10.80 o 
   2  17  12      716.69      731.26      8.52 o 
   3  17  12     1945.42     2003.26     17.44 o 
   4  17  12      146.14      146.87      4.73 o 
   5  17  12     1621.28     1637.49     13.58 o 
   6  17  12      495.24      492.75      7.37 o 
   7  17  12     1021.48     1035.95     10.88 o 
   8  17  12       87.86       77.38      4.53 o 
   9  17  12      693.55      711.43     10.47 o 
  10  17  12       62.27       49.52      4.82 o 
  11  17  12      531.39      529.71     10.61 o 
  12  17  12      172.35      165.89      6.55 o 
  13  17  12      466.19      458.40      8.67 o 
  14  17  12      227.85      227.68      8.39 o 
  15  17  12      374.76      377.39      9.90 o 
  16  17  12      149.40      156.86      7.09 o 
  17  17  12      331.90      364.60     10.06 o 
  18  17  12      128.68      130.52      5.39 o 
   0  18  12      314.18      288.81     12.00 o 
   1  18  12      904.74      899.95     11.32 o 
   2  18  12      901.59      912.13      9.43 o 
   3  18  12      656.62      664.75      8.13 o 
   4  18  12      919.64      926.78     10.25 o 
   5  18  12      347.63      341.77      6.89 o 
   6  18  12     1102.84     1134.95     11.61 o 
   7  18  12      426.38      434.09      8.63 o 
   8  18  12      668.68      689.88     14.32 o 
   9  18  12       70.17       53.06      6.31 o 
  10  18  12      304.24      285.82      8.20 o 
  11  18  12      321.62      329.37      9.33 o 
  12  18  12      290.65      276.75      8.61 o 
  13  18  12      317.17      303.22      8.52 o 
  14  18  12      388.36      397.80     10.89 o 
  15  18  12      246.72      234.80      8.83 o 
  16  18  12      302.53      280.65     10.76 o 
  17  18  12       91.33       84.58      5.98 o 
   0  19  12      339.03      328.02     14.22 o 
   1  19  12      511.60      501.48     10.15 o 
   2  19  12      661.88      674.56      8.92 o 
   3  19  12     1019.13     1031.08     10.16 o 
   4  19  12      363.53      360.70      6.94 o 
   5  19  12      779.51      777.49     10.09 o 
   6  19  12      306.82      294.51      7.38 o 
   7  19  12      846.68      867.86     11.10 o 
   8  19  12      233.69      225.50      8.12 o 
   9  19  12      425.70      430.08     11.04 o 
  10  19  12      184.91      177.27      7.16 o 
  11  19  12      488.17      526.68     11.89 o 
  12  19  12      146.57      134.94      6.29 o 
  13  19  12      410.31      396.67     13.30 o 
  14  19  12      355.23      370.73     13.11 o 
  15  19  12      330.45      335.64     16.34 o 
  16  19  12       75.67       77.19      6.23 o 
   0  20  12      301.11      274.76     14.25 o 
   1  20  12       77.45       65.37      6.52 o 
   2  20  12      672.76      685.54     11.79 o 
   3  20  12      361.89      355.58      9.92 o 
   4  20  12      525.71      561.19      9.00 o 
   5  20  12      201.92      196.23      6.02 o 
   6  20  12      382.21      396.27      9.54 o 
   7  20  12      154.71      145.50      5.63 o 
   8  20  12      396.45      417.06      9.85 o 
   9  20  12      301.68      313.19      9.88 o 
  10  20  12      399.55      424.82     11.88 o 
  11  20  12       12.03        2.06      4.77 o 
  12  20  12      377.57      381.57     14.59 o 
  13  20  12      127.89      120.23      8.84 o 
  14  20  12      265.57      270.14     10.84 o 
  15  20  12       64.65       71.52      7.77 o 
   0  21  12       96.51       97.34     10.21 o 
   1  21  12      387.74      386.64     11.60 o 
   2  21  12       84.80       89.41      6.28 o 
   3  21  12      488.51      507.97     11.47 o 
   4  21  12      374.85      363.88      8.09 o 
   5  21  12      259.06      245.09      6.62 o 
   6  21  12      122.52      118.76      6.46 o 
   7  21  12      260.57      260.49      8.60 o 
   8  21  12      412.32      437.19     11.04 o 
   9  21  12      424.15      441.75     12.92 o 
  10  21  12      100.17       91.20      6.73 o 
  11  21  12      364.75      387.17     11.33 o 
  12  21  12       87.60       96.56      7.93 o 
  13  21  12      360.75      396.70     13.16 o 
   0  22  12      411.09      392.93     16.84 o 
   1  22  12      179.38      165.66      8.45 o 
   2  22  12      489.56      507.02     12.37 o 
   3  22  12      169.88      162.61      8.79 o 
   4  22  12      661.27      721.80     14.69 o 
   5  22  12      233.49      224.77      8.46 o 
   6  22  12      259.17      256.97      9.17 o 
   7  22  12      186.01      183.66      9.15 o 
   8  22  12      419.52      446.91     11.44 o 
   9  22  12      283.98      290.07     10.95 o 
  10  22  12      341.59      342.35     12.94 o 
  11  22  12      111.90      118.80      7.98 o 
  12  22  12      262.10      271.92     12.89 o 
   0  23  12      268.55      294.70     16.24 o 
   1  23  12      388.59      416.66     11.75 o 
   2  23  12      165.44      158.48      8.28 o 
   3  23  12      442.02      459.53     12.26 o 
   4  23  12      199.17      184.33      9.82 o 
   5  23  12      383.75      384.64     15.30 o 
   6  23  12       32.58       18.74      5.72 o 
   7  23  12      268.31      244.67     10.46 o 
   8  23  12      202.93      198.35      9.36 o 
   9  23  12      372.62      404.20     21.38 o 
  10  23  12      137.99      133.46     10.34 o 
   0  24  12      236.57      225.29     12.96 o 
   1  24  12       59.17       32.88      5.79 o 
   2  24  12      268.02      264.39     10.14 o 
   3  24  12      136.46      144.37      8.09 o 
   4  24  12      338.52      345.13     12.60 o 
   5  24  12       12.37        6.81      6.26 o 
   6  24  12      148.16      144.75     10.51 o 
   7  24  12       17.59       16.25      8.17 o 
   0  25  12       72.66       63.46      8.78 o 
   1  25  12      388.12      433.34     16.55 o 
   2  25  12      182.49      185.30      8.89 o 
   3  25  12      349.74      366.85     13.55 o 
   1   1  13      641.52      684.85      6.57 o 
   2   1  13       42.37       48.89      2.04 o 
   3   1  13      201.30      206.95      3.54 o 
   4   1  13      197.31      216.72      3.21 o 
   5   1  13       34.19       35.11      1.59 o 
   6   1  13       17.85       15.00      1.65 o 
   7   1  13      398.35      383.97      3.98 o 
   8   1  13      105.38       87.81      2.26 o 
   9   1  13       58.09       66.46      2.10 o 
  10   1  13       19.90       17.61      1.46 o 
  11   1  13      105.01      101.47      2.19 o 
  12   1  13       78.74       77.14      2.09 o 
  13   1  13       37.69       38.66      1.83 o 
  14   1  13       10.49        9.29      1.60 o 
  15   1  13        0.53       -1.79      1.79 o 
  16   1  13       30.27       33.00      2.30 o 
  17   1  13      108.05      116.92      3.41 o 
  18   1  13        1.10        0.93      2.47 o 
  19   1  13        0.08       -2.17      2.60 o 
  20   1  13       21.32       16.99      2.67 o 
  21   1  13       12.78        9.14      2.93 o 
  22   1  13       10.39        9.19      3.58 o 
  23   1  13        0.19       -0.99      4.87 o 
  24   1  13        3.45       -0.53      7.19 o 
   1   2  13      379.81      411.92      4.64 o 
   2   2  13      244.82      273.48      4.17 o 
   3   2  13       29.32       31.30      2.19 o 
   4   2  13      177.86      195.41      3.23 o 
   5   2  13      247.47      239.44      3.05 o 
   6   2  13       10.87        9.59      1.44 o 
   7   2  13      246.67      259.28      3.35 o 
   8   2  13      575.40      566.42      4.78 o 
   9   2  13        6.84        0.44      1.35 o 
  10   2  13      167.76      158.04      2.61 o 
  11   2  13      299.03      296.00      3.26 o 
  12   2  13      304.34      316.44      3.45 o 
  13   2  13      412.94      428.33      4.09 o 
  14   2  13      343.64      359.05      4.00 o 
  15   2  13       13.40       15.73      1.90 o 
  16   2  13       41.35       48.04      2.49 o 
  17   2  13       17.90       16.87      2.42 o 
  18   2  13        4.63        1.65      2.53 o 
  19   2  13        0.65       -2.51      2.51 o 
  20   2  13       20.33       18.40      3.03 o 
  21   2  13        7.45       10.62      3.40 o 
  22   2  13        4.63        0.23      4.01 o 
  23   2  13       20.01       17.27      5.29 o 
  24   2  13        1.01       -0.34      5.97 o 
   1   3  13        0.40        0.63      1.54 o 
   2   3  13      526.19      538.75      5.87 o 
   3   3  13      101.90      100.61      2.63 o 
   4   3  13      353.71      397.36      4.21 o 
   5   3  13      906.50      856.86      7.05 o 
   6   3  13        4.21        3.80      1.26 o 
   7   3  13     1604.72     1586.52     10.17 o 
   8   3  13       33.30       40.87      1.94 o 
   9   3  13       21.74       18.12      1.56 o 
  10   3  13       83.01       82.16      2.13 o 
  11   3  13       23.18       25.75      1.68 o 
  12   3  13      308.35      308.61      3.42 o 
  13   3  13       50.72       57.03      2.09 o 
  14   3  13       33.11       32.54      2.25 o 
  15   3  13       48.12       49.64      2.39 o 
  16   3  13       76.25       69.40      3.11 o 
  17   3  13       48.59       47.83      2.97 o 
  18   3  13        2.63        0.01      2.37 o 
  19   3  13        0.48        4.71      2.77 o 
  20   3  13        2.28        1.38      2.83 o 
  21   3  13        3.50        0.93      3.95 o 
  22   3  13       12.54       11.04      4.29 o 
  23   3  13        5.29       10.11      4.35 o 
  24   3  13        2.52        0.72      8.44 o 
   1   4  13      516.18      512.88      5.18 o 
   2   4  13       12.32       11.81      1.61 o 
   3   4  13      607.28      639.16      5.43 o 
   4   4  13       75.17       74.47      2.24 o 
   5   4  13        3.25       -0.52      1.60 o 
   6   4  13      160.92      174.07      2.95 o 
   7   4  13      681.12      656.65      5.91 o 
   8   4  13       42.59       37.54      1.92 o 
   9   4  13       12.19        8.33      1.47 o 
  10   4  13      162.93      168.99      2.84 o 
  11   4  13      205.31      210.32      3.13 o 
  12   4  13      245.21      271.93      3.52 o 
  13   4  13      104.91      102.25      2.80 o 
  14   4  13       46.88       45.80      2.35 o 
  15   4  13      109.86      103.21      3.00 o 
  16   4  13        0.45       -2.03      2.03 o 
  17   4  13        3.02        3.01      2.27 o 
  18   4  13       34.96       32.65      2.99 o 
  19   4  13       43.58       46.31      3.87 o 
  20   4  13        9.43       14.64      4.13 o 
  21   4  13       27.23       24.65      4.94 o 
  22   4  13        0.01       -3.44      4.68 o 
  23   4  13        5.91        5.89      4.65 o 
  24   4  13        0.02        5.92      6.05 o 
   1   5  13      134.45      158.27      3.14 o 
   2   5  13      134.04      137.74      2.97 o 
   3   5  13      587.56      601.91      5.22 o 
   4   5  13        2.27       -1.30      1.30 o 
   5   5  13       74.60       70.96      2.26 o 
   6   5  13       61.91       64.93      2.31 o 
   7   5  13       58.08       48.26      1.97 o 
   8   5  13       95.66       99.16      2.58 o 
   9   5  13        1.30       -1.42      1.42 o 
  10   5  13       61.87       58.96      2.08 o 
  11   5  13        3.05        0.56      1.54 o 
  12   5  13       49.48       47.83      2.09 o 
  13   5  13       56.52       49.07      2.40 o 
  14   5  13      109.64      113.76      2.89 o 
  15   5  13        8.28        6.12      2.16 o 
  16   5  13        0.01       -2.11      2.11 o 
  17   5  13       93.21       95.95      3.54 o 
  18   5  13        1.80       -2.35      2.35 o 
  19   5  13        0.00       -2.30      2.30 o 
  20   5  13       31.30       23.92      3.95 o 
  21   5  13        1.55        2.76      5.04 o 
  22   5  13        5.05        7.29      5.71 o 
  23   5  13       15.56       12.51      4.98 o 
  24   5  13        0.01       -5.92      5.92 o 
   1   6  13       15.99       21.26      1.77 o 
   2   6  13        2.64        1.46      1.53 o 
   3   6  13       39.37       44.62      2.10 o 
   4   6  13      165.42      178.20      3.28 o 
   5   6  13      268.67      238.77      3.72 o 
   6   6  13      131.08      123.19      2.81 o 
   7   6  13        6.12       -0.56      1.53 o 
   8   6  13      649.79      672.03      5.68 o 
   9   6  13      864.76      891.40      6.33 o 
  10   6  13        6.03        5.68      1.59 o 
  11   6  13       70.48       72.51      2.45 o 
  12   6  13       51.48       57.89      2.22 o 
  13   6  13       40.03       36.27      2.30 o 
  14   6  13        2.33        1.88      1.94 o 
  15   6  13        0.01       -1.37      2.04 o 
  16   6  13       15.24       11.52      2.48 o 
  17   6  13        2.80       -1.72      2.21 o 
  18   6  13        7.82        3.99      2.25 o 
  19   6  13        0.15       -2.26      2.26 o 
  20   6  13       13.12       12.62      3.78 o 
  21   6  13        8.51        7.02      5.15 o 
  22   6  13        8.62        6.10      5.71 o 
  23   6  13        2.93       -5.37      5.37 o 
   1   7  13      147.56      133.56      3.03 o 
   2   7  13      485.84      477.48      4.86 o 
   3   7  13      339.53      341.94      4.21 o 
   4   7  13      163.67      147.74      3.15 o 
   5   7  13       49.42       51.90      2.32 o 
   6   7  13      168.37      167.47      2.95 o 
   7   7  13       12.08       13.49      1.81 o 
   8   7  13       79.86       88.81      2.85 o 
   9   7  13       92.51       96.83      2.64 o 
  10   7  13      202.78      218.73      3.58 o 
  11   7  13        0.63       -1.09      1.76 o 
  12   7  13        5.46        3.06      1.94 o 
  13   7  13        4.86        2.73      2.06 o 
  14   7  13       17.23       16.88      2.20 o 
  15   7  13       11.53        7.11      2.34 o 
  16   7  13        7.33        2.06      2.45 o 
  17   7  13        0.01       -0.91      2.39 o 
  18   7  13        0.97       -2.28      2.29 o 
  19   7  13        0.05       -2.46      2.46 o 
  20   7  13       15.07        8.69      3.64 o 
  21   7  13        2.52        0.35      4.81 o 
  22   7  13        2.44       -5.03      5.30 o 
  23   7  13        2.99        2.74      4.74 o 
   1   8  13       44.30       43.44      2.18 o 
   2   8  13      412.46      369.65      4.22 o 
   3   8  13       31.10       26.42      2.02 o 
   4   8  13        1.70       -0.75      1.79 o 
   5   8  13       22.91       21.28      2.14 o 
   6   8  13       10.96       12.90      1.70 o 
   7   8  13       34.77       28.63      2.10 o 
   8   8  13       37.02       33.99      2.23 o 
   9   8  13       62.60       64.50      2.62 o 
  10   8  13      130.23      141.31      3.24 o 
  11   8  13      108.90      109.66      3.05 o 
  12   8  13      339.89      349.36      5.50 o 
  13   8  13        0.39       -2.18      2.18 o 
  14   8  13      160.47      157.76      4.35 o 
  15   8  13        4.36        3.45      2.48 o 
  16   8  13        2.03       -0.19      2.31 o 
  17   8  13       12.91        6.79      2.42 o 
  18   8  13        7.62        3.67      2.83 o 
  19   8  13        4.27        1.05      3.04 o 
  20   8  13        0.00       -1.88      3.90 o 
  21   8  13        3.11        5.47      4.57 o 
  22   8  13        3.07        1.61      5.44 o 
  23   8  13        2.09       -1.63      4.69 o 
   1   9  13       97.80      114.39      2.83 o 
   2   9  13       13.97       13.01      1.77 o 
   3   9  13       85.94       81.60      2.43 o 
   4   9  13        1.41       -0.99      1.87 o 
   5   9  13       63.79       57.38      2.60 o 
   6   9  13       29.66       32.37      2.07 o 
   7   9  13       93.40       98.17      2.94 o 
   8   9  13       86.78       79.59      2.96 o 
   9   9  13       69.42       68.84      2.94 o 
  10   9  13      165.50      173.54      3.85 o 
  11   9  13      106.45      107.43      3.17 o 
  12   9  13       75.50       74.75      3.04 o 
  13   9  13      154.02      155.36      3.99 o 
  14   9  13       50.48       42.42      3.13 o 
  15   9  13        0.03       -2.53      2.53 o 
  16   9  13       14.72        9.46      2.68 o 
  17   9  13        2.15       -0.01      2.52 o 
  18   9  13        0.04       -2.72      2.72 o 
  19   9  13        2.19       -3.37      3.37 o 
  20   9  13        8.53        6.95      4.36 o 
  21   9  13        0.03        1.16      4.57 o 
  22   9  13       33.03       28.06      6.44 o 
   1  10  13       43.76       41.73      2.11 o 
   2  10  13       49.57       46.00      2.23 o 
   3  10  13       79.43       78.50      2.72 o 
   4  10  13      484.33      466.94      5.26 o 
   5  10  13        1.76       -0.06      1.90 o 
   6  10  13        9.84        8.56      2.10 o 
   7  10  13        3.15       -1.97      1.97 o 
   8  10  13       60.55       62.68      2.90 o 
   9  10  13      124.77      130.64      3.76 o 
  10  10  13       15.14        9.85      2.56 o 
  11  10  13       16.42        8.83      2.38 o 
  12  10  13       99.32       97.99      3.42 o 
  13  10  13       18.18        5.91      2.63 o 
  14  10  13       19.86       13.53      2.58 o 
  15  10  13       17.51        9.68      3.04 o 
  16  10  13        1.93        0.69      2.75 o 
  17  10  13        1.28       -2.86      2.86 o 
  18  10  13       28.43       29.66      3.57 o 
  19  10  13        7.17        7.09      4.36 o 
  20  10  13        8.27        7.02      4.34 o 
  21  10  13        0.01        0.70      5.73 o 
  22  10  13        7.39        5.52      4.96 o 
   1  11  13      110.59      113.27      3.15 o 
   2  11  13        0.02       -1.14      1.75 o 
   3  11  13       11.35        5.43      1.98 o 
   4  11  13       13.08       10.25      2.21 o 
   5  11  13      287.36      288.82      4.72 o 
   6  11  13        0.08       -2.07      2.07 o 
   7  11  13       12.58        4.51      2.33 o 
   8  11  13       44.02       48.87      2.75 o 
   9  11  13        1.61        1.39      2.47 o 
  10  11  13        2.55        0.51      2.51 o 
  11  11  13        6.72        6.35      2.44 o 
  12  11  13       50.78       50.25      3.12 o 
  13  11  13       21.41       20.89      3.07 o 
  14  11  13      192.21      192.71      4.86 o 
  15  11  13        5.21        2.83      3.20 o 
  16  11  13        3.17        1.06      3.11 o 
  17  11  13        0.07       -2.87      2.87 o 
  18  11  13        2.71       -0.24      3.11 o 
  19  11  13       34.37       35.15      4.41 o 
  20  11  13        4.65       -3.36      4.55 o 
  21  11  13        2.67       -5.72      5.72 o 
  22  11  13        0.01        7.46      6.69 o 
   1  12  13       29.61       31.23      2.26 o 
   2  12  13      116.22      114.10      3.13 o 
   3  12  13        8.46        0.60      2.17 o 
   4  12  13        0.48       -2.08      2.08 o 
   5  12  13       49.23       41.98      2.79 o 
   6  12  13        7.76        1.79      2.33 o 
   7  12  13        6.91        0.85      2.35 o 
   8  12  13        6.28       -0.17      2.57 o 
   9  12  13        0.05       -2.59      2.59 o 
  10  12  13       15.13       14.75      2.93 o 
  11  12  13        0.55        2.23      2.51 o 
  12  12  13       35.15       38.08      2.91 o 
  13  12  13      147.28      145.50      4.82 o 
  14  12  13      146.72      150.76      5.19 o 
  15  12  13       53.03       56.49      4.46 o 
  16  12  13       10.18       10.37      3.41 o 
  17  12  13        1.25        6.81      3.55 o 
  18  12  13        9.39        9.63      3.20 o 
  19  12  13        5.09        2.53      4.23 o 
  20  12  13        8.36        6.57      5.10 o 
  21  12  13        2.83       -0.90      4.67 o 
   1  13  13        0.83       -2.03      2.03 o 
   2  13  13       82.05       80.64      3.10 o 
   3  13  13      471.65      477.41      5.87 o 
   4  13  13       19.18       15.86      2.48 o 
   5  13  13      155.32      156.64      4.20 o 
   6  13  13       11.46        4.53      2.83 o 
   7  13  13       10.33       -0.03      2.51 o 
   8  13  13       95.71       88.43      3.69 o 
   9  13  13       68.80       66.11      3.50 o 
  10  13  13        7.64        5.34      2.95 o 
  11  13  13       36.44       45.40      3.26 o 
  12  13  13        0.10        0.62      2.74 o 
  13  13  13        2.04        5.23      3.09 o 
  14  13  13        4.55       -0.14      3.17 o 
  15  13  13        0.45        0.16      3.73 o 
  16  13  13       55.68       54.13      4.57 o 
  17  13  13        1.80       -3.86      3.86 o 
  18  13  13        0.09       -3.42      3.42 o 
  19  13  13       83.34       73.77      6.69 o 
  20  13  13       15.19       15.43      5.13 o 
  21  13  13        3.50       -1.50      6.42 o 
   1  14  13      129.53      128.25      3.79 o 
   2  14  13       37.71       37.64      3.00 o 
   3  14  13      197.93      201.19      4.62 o 
   4  14  13        0.12       -0.22      2.36 o 
   5  14  13      142.47      144.20      4.20 o 
   6  14  13        4.44        4.40      2.74 o 
   7  14  13        2.77        4.30      2.72 o 
   8  14  13      114.87      119.51      4.42 o 
   9  14  13       14.66        8.32      2.95 o 
  10  14  13      107.13      112.03      4.40 o 
  11  14  13        7.75        5.21      2.87 o 
  12  14  13      109.57      105.81      4.21 o 
  13  14  13       14.79       13.02      3.35 o 
  14  14  13       13.53       11.24      3.50 o 
  15  14  13       15.92       10.74      4.05 o 
  16  14  13        0.74       -3.99      3.99 o 
  17  14  13        1.16        3.39      4.07 o 
  18  14  13        1.30       -2.45      3.27 o 
  19  14  13       36.44       34.90      4.84 o 
  20  14  13        0.58       -1.16      5.07 o 
   1  15  13      188.68      183.58      4.44 o 
   2  15  13      131.17      141.18      4.48 o 
   3  15  13      168.34      177.17      4.68 o 
   4  15  13       24.78       25.77      3.01 o 
   5  15  13        9.23        4.79      2.66 o 
   6  15  13       29.98       25.52      3.17 o 
   7  15  13        7.90        7.46      3.01 o 
   8  15  13       34.10       28.44      3.74 o 
   9  15  13      115.32      119.38      4.93 o 
  10  15  13        0.16       -2.98      2.98 o 
  11  15  13        0.24       -3.34      3.34 o 
  12  15  13        7.40        5.87      3.43 o 
  13  15  13       51.77       46.53      3.96 o 
  14  15  13       11.66        8.99      3.89 o 
  15  15  13        3.81        7.60      4.51 o 
  16  15  13       31.08       26.25      4.87 o 
  17  15  13        0.65       -0.95      4.31 o 
  18  15  13        1.71       -1.73      3.49 o 
  19  15  13       23.03       27.50      4.84 o 
   1  16  13       15.83       16.86      3.14 o 
   2  16  13       23.26       21.37      3.11 o 
   3  16  13       14.73       11.38      3.10 o 
   4  16  13       38.85       30.10      3.27 o 
   5  16  13      113.29      112.80      4.24 o 
   6  16  13       17.75       18.54      3.31 o 
   7  16  13        7.82        5.77      2.96 o 
   8  16  13       81.02       77.43      4.63 o 
   9  16  13       34.78       29.57      4.03 o 
  10  16  13       26.72       26.31      3.63 o 
  11  16  13       25.65       30.97      4.87 o 
  12  16  13        8.98        2.67      3.66 o 
  13  16  13        5.68       -3.14      3.14 o 
  14  16  13       13.64        8.86      4.02 o 
  15  16  13        0.01       -4.28      4.28 o 
  16  16  13       16.55       18.57      4.92 o 
  17  16  13        1.66       -4.27      4.27 o 
  18  16  13        0.02       -3.41      3.41 o 
   1  17  13      145.70      141.01      5.21 o 
   2  17  13       21.91       24.30      3.26 o 
   3  17  13       17.94       13.50      3.24 o 
   4  17  13      144.77      145.59      4.72 o 
   5  17  13       67.69       67.58      4.09 o 
   6  17  13       10.44        9.35      3.21 o 
   7  17  13       84.65       86.19      4.00 o 
   8  17  13        0.00       -4.17      4.17 o 
   9  17  13       69.24       57.85      5.04 o 
  10  17  13       25.69       15.52      4.10 o 
  11  17  13        2.24        0.44      4.36 o 
  12  17  13       26.03       26.32      4.44 o 
  13  17  13        1.67       -1.12      3.54 o 
  14  17  13       33.31       32.22      5.68 o 
  15  17  13        4.77        3.48      4.73 o 
  16  17  13        2.71        5.13      4.80 o 
  17  17  13        0.08       -4.22      4.34 o 
  18  17  13        7.95       11.50      6.33 o 
   1  18  13       65.40       64.31      4.53 o 
   2  18  13        2.90        2.09      3.04 o 
   3  18  13        5.24        0.98      2.99 o 
   4  18  13      164.80      167.29      5.50 o 
   5  18  13        1.54       -3.13      3.13 o 
   6  18  13       22.13       21.05      3.70 o 
   7  18  13        0.01       -3.27      3.27 o 
   8  18  13        7.59        5.96      4.13 o 
   9  18  13        0.83       -4.38      4.38 o 
  10  18  13        1.17       -2.22      3.98 o 
  11  18  13        1.22        1.25      4.57 o 
  12  18  13       39.90       36.19      5.12 o 
  13  18  13        5.60        1.96      4.39 o 
  14  18  13        1.18       -4.93      4.93 o 
  15  18  13        0.13       -2.89      4.86 o 
  16  18  13        9.17        9.64      5.34 o 
  17  18  13        2.27       -5.90      5.90 o 
   1  19  13       32.72       32.52      5.00 o 
   2  19  13       28.81       26.79      4.04 o 
   3  19  13       55.04       49.12      3.89 o 
   4  19  13        0.68       -3.44      3.44 o 
   5  19  13        6.68       -3.08      3.49 o 
   6  19  13       11.65        7.16      3.83 o 
   7  19  13        0.19       -3.77      3.77 o 
   8  19  13       42.33       34.82      5.14 o 
   9  19  13       12.41        6.15      4.84 o 
  10  19  13       65.24       58.39      5.71 o 
  11  19  13        9.15        1.43      4.84 o 
  12  19  13       57.87       49.62      6.25 o 
  13  19  13        0.28       -4.78      4.78 o 
  14  19  13        0.10       -2.16      5.22 o 
  15  19  13       13.51       11.88      5.32 o 
   1  20  13       11.14        6.66      5.20 o 
   2  20  13       22.62       14.47      5.08 o 
   3  20  13        8.03        5.57      3.88 o 
   4  20  13       48.85       46.81      4.31 o 
   5  20  13       52.86       47.12      4.26 o 
   6  20  13        0.03       -3.53      3.53 o 
   7  20  13        6.43       -2.96      3.91 o 
   8  20  13       28.40       24.08      6.10 o 
   9  20  13       11.31       22.90      5.57 o 
  10  20  13        0.91       -4.76      4.97 o 
  11  20  13       17.69       11.16      4.91 o 
  12  20  13       18.34       24.73      6.68 o 
  13  20  13        1.57        5.17      6.48 o 
  14  20  13       17.71       17.11      5.78 o 
   1  21  13       34.64       27.06      5.89 o 
   2  21  13       37.01       25.18      5.13 o 
   3  21  13        0.11       -4.60      4.60 o 
   4  21  13        7.59        4.63      3.95 o 
   5  21  13        0.24       -4.97      4.97 o 
   6  21  13       10.55        5.27      4.81 o 
   7  21  13        0.57       -2.66      4.45 o 
   8  21  13        0.42       -4.75      4.75 o 
   9  21  13        1.61        0.22      5.07 o 
  10  21  13        0.70       -2.77      5.11 o 
  11  21  13        0.49       -2.30      5.07 o 
  12  21  13        9.77       16.04      6.23 o 
  13  21  13        1.72       10.90      5.82 o 
   1  22  13       22.18       17.33      6.47 o 
   2  22  13       24.57       18.71      5.68 o 
   3  22  13       20.76       22.12      5.99 o 
   4  22  13        1.32       -0.56      5.32 o 
   5  22  13        0.54        1.19      5.35 o 
   6  22  13        0.97       -5.29      5.29 o 
   7  22  13        0.01       -1.15      5.10 o 
   8  22  13       27.95       23.49      5.63 o 
   9  22  13        8.59        2.93      5.69 o 
  10  22  13        6.31       -0.97      5.39 o 
  11  22  13        0.19       -3.07      5.47 o 
   1  23  13        0.48        4.92      5.26 o 
   2  23  13       12.71       11.43      5.41 o 
   3  23  13        0.59       -3.27      5.29 o 
   4  23  13        1.85        0.39      5.25 o 
   5  23  13        1.15       -5.64      5.64 o 
   6  23  13        0.21       -1.31      5.72 o 
   7  23  13        2.99       -2.31      5.54 o 
   8  23  13        6.08       -0.47      5.93 o 
   9  23  13        0.79       -2.35      5.88 o 
   1  24  13        1.95       -4.84      4.84 o 
   2  24  13        2.35       -4.90      4.90 o 
   3  24  13        0.38        2.64      5.13 o 
   4  24  13        0.10       -1.60      5.09 o 
   5  24  13        0.81       -4.43      5.92 o 
   6  24  13        2.22       -5.43      6.45 o 
   0   0  14     2534.64     2690.55     36.48 o 
   1   0  14     3974.23     3996.79     35.85 o 
   2   0  14     4993.21     5093.32     39.42 o 
   3   0  14     4005.62     3919.89     31.29 o 
   4   0  14      357.41      423.32      7.83 o 
   5   0  14     6631.77     6487.68     45.90 o 
   6   0  14     5110.95     5024.19     41.08 o 
   7   0  14     5855.81     5565.72     37.40 o 
   8   0  14     5328.96     5268.35     34.36 o 
   9   0  14     1016.17     1021.09      9.16 o 
  10   0  14     1846.22     1814.24     12.78 o 
  11   0  14      338.02      342.26      5.00 o 
  12   0  14     3666.13     3705.26     22.26 o 
  13   0  14      452.89      422.84      5.90 o 
  14   0  14     1480.52     1426.19     11.23 o 
  15   0  14     2205.84     2204.31     17.29 o 
  16   0  14      365.05      370.82      6.61 o 
  17   0  14      641.24      652.26     10.45 o 
  18   0  14      596.66      624.43     11.69 o 
  19   0  14      284.80      296.86     11.18 o 
  20   0  14      998.28     1069.68     13.71 o 
  21   0  14      193.87      176.17      6.23 o 
  22   0  14      433.65      460.04     11.24 o 
  23   0  14      156.75      157.60     12.14 o 
  24   0  14      346.26      414.21     18.08 o 
   0   1  14     5580.69     5551.71     45.10 o 
   1   1  14     4626.32     4744.13     28.55 o 
   2   1  14     4089.42     4211.61     24.96 o 
   3   1  14     6992.66     7127.35     37.12 o 
   4   1  14     1268.46     1278.31      8.46 o 
   5   1  14     2035.60     2090.24     11.06 o 
   6   1  14     1711.42     1646.22     10.18 o 
   7   1  14     6476.95     6369.01     29.78 o 
   8   1  14     1130.51     1079.93      7.25 o 
   9   1  14     2854.23     2790.25     12.92 o 
  10   1  14     1851.17     1827.78      9.36 o 
  11   1  14     2471.04     2488.30     11.78 o 
  12   1  14      517.23      498.51      4.51 o 
  13   1  14     1304.45     1291.41      7.77 o 
  14   1  14      411.49      383.51      4.09 o 
  15   1  14      693.78      650.38      5.57 o 
  16   1  14      525.78      529.83      5.58 o 
  17   1  14      357.03      347.21      5.40 o 
  18   1  14      278.73      277.65      5.87 o 
  19   1  14      795.25      818.92      9.31 o 
  20   1  14      224.90      219.45      5.24 o 
  21   1  14      300.92      301.66      6.29 o 
  22   1  14      189.58      188.65      6.20 o 
  23   1  14      275.65      290.41      8.70 o 
  24   1  14       67.83       64.60      6.48 o 
   0   2  14     2202.68     2131.09     18.25 o 
   1   2  14     3784.12     3890.33     21.54 o 
   2   2  14     6255.33     6324.07     32.88 o 
   3   2  14     1513.63     1504.22     10.46 o 
   4   2  14     1239.57     1258.31      8.43 o 
   5   2  14     3151.15     3207.02     17.05 o 
   6   2  14     1054.71     1074.67      7.65 o 
   7   2  14     3103.89     2947.75     15.89 o 
   8   2  14     2732.12     2722.41     13.26 o 
   9   2  14      938.07      891.68      5.78 o 
  10   2  14     1725.06     1727.67      8.89 o 
  11   2  14      628.11      619.75      5.01 o 
  12   2  14     1382.40     1391.51      8.15 o 
  13   2  14     1341.38     1343.32      8.01 o 
  14   2  14     1985.55     1986.24     11.11 o 
  15   2  14     1347.32     1352.46      8.88 o 
  16   2  14      335.21      343.20      4.78 o 
  17   2  14      437.46      430.25      6.23 o 
  18   2  14      284.30      283.87      5.56 o 
  19   2  14      112.15      100.75      4.25 o 
  20   2  14      625.18      635.57      8.72 o 
  21   2  14      239.88      234.82      6.04 o 
  22   2  14      298.62      313.46      8.43 o 
  23   2  14      197.42      190.50      8.08 o 
  24   2  14      235.58      249.35     10.85 o 
   0   3  14     6347.67     6372.33     44.41 o 
   1   3  14     3985.46     4017.36     20.67 o 
   2   3  14     1731.43     1731.73     11.05 o 
   3   3  14     5664.43     5905.38     29.48 o 
   4   3  14      438.67      464.04      4.80 o 
   5   3  14     2402.21     2438.65     14.05 o 
   6   3  14      493.91      508.19      4.77 o 
   7   3  14     2016.41     1998.58     12.27 o 
   8   3  14     1994.93     1944.15     10.49 o 
   9   3  14     2335.38     2254.77     10.79 o 
  10   3  14     1705.93     1698.42      8.99 o 
  11   3  14     1344.35     1349.51      7.56 o 
  12   3  14     1736.85     1747.91      9.33 o 
  13   3  14     1392.05     1389.14      8.29 o 
  14   3  14      744.80      748.65      6.42 o 
  15   3  14     1340.14     1352.72      8.89 o 
  16   3  14      409.71      403.30      5.25 o 
  17   3  14      563.05      561.72      6.40 o 
  18   3  14      200.01      179.96      4.48 o 
  19   3  14      764.20      772.24      8.47 o 
  20   3  14      300.75      287.77      7.07 o 
  21   3  14      163.17      161.07      5.83 o 
  22   3  14      385.11      419.54     10.52 o 
  23   3  14      225.50      207.61      7.07 o 
  24   3  14      111.14      120.48     12.06 o 
   0   4  14     9592.34     9365.28     59.66 o 
   1   4  14     1162.40     1230.67      7.88 o 
   2   4  14     7432.41     7589.89     37.98 o 
   3   4  14     1547.86     1554.24      9.86 o 
   4   4  14     7858.51     7812.41     36.97 o 
   5   4  14     3486.44     3467.65     18.39 o 
   6   4  14     5355.84     5363.22     26.48 o 
   7   4  14     3461.35     3447.43     18.29 o 
   8   4  14     2310.22     2248.96     12.08 o 
   9   4  14     1940.21     1911.52      9.80 o 
  10   4  14     2654.55     2616.04     12.54 o 
  11   4  14      627.80      619.02      5.17 o 
  12   4  14     2000.34     2017.32     10.23 o 
  13   4  14     1416.82     1418.39      8.36 o 
  14   4  14     1911.47     1901.53     11.11 o 
  15   4  14     1190.74     1197.42      8.60 o 
  16   4  14      936.41      951.25      8.22 o 
  17   4  14      809.35      806.53      7.77 o 
  18   4  14     1224.61     1250.69     11.01 o 
  19   4  14      190.45      161.75      5.07 o 
  20   4  14      311.82      305.14      7.34 o 
  21   4  14      434.37      446.57      9.53 o 
  22   4  14      220.07      231.25      9.14 o 
  23   4  14      190.24      177.23      7.92 o 
  24   4  14      227.64      220.79     12.03 o 
   0   5  14     2399.51     2429.83     18.85 o 
   1   5  14      996.69      982.50      7.04 o 
   2   5  14      795.86      789.30      6.40 o 
   3   5  14     1331.51     1410.85      8.96 o 
   4   5  14      498.89      500.05      4.59 o 
   5   5  14     3841.78     3804.22     20.40 o 
   6   5  14     1632.28     1661.87     10.31 o 
   7   5  14     1034.57     1036.29      7.25 o 
   8   5  14     2787.79     2831.43     14.95 o 
   9   5  14      762.29      731.19      5.70 o 
  10   5  14      885.97      868.11      6.35 o 
  11   5  14      411.47      411.25      4.47 o 
  12   5  14      653.43      630.17      5.36 o 
  13   5  14      798.49      799.06      6.04 o 
  14   5  14      582.79      573.27      5.31 o 
  15   5  14      653.74      646.32      6.36 o 
  16   5  14      400.50      402.70      5.32 o 
  17   5  14     1279.49     1306.24     10.99 o 
  18   5  14      253.03      233.87      5.23 o 
  19   5  14      574.38      595.62      7.72 o 
  20   5  14      435.91      438.10      8.34 o 
  21   5  14      109.37      117.34      6.82 o 
  22   5  14      284.58      286.25      8.86 o 
  23   5  14      106.77      106.41      6.18 o 
   0   6  14     2873.32     2775.94     20.37 o 
   1   6  14     1346.56     1341.53      8.77 o 
   2   6  14     3635.45     3692.29     18.74 o 
   3   6  14     1975.76     1986.40     11.51 o 
   4   6  14     8486.98     8341.94     37.97 o 
   5   6  14     2784.75     2746.36     15.55 o 
   6   6  14     1963.03     1954.39     10.77 o 
   7   6  14     2985.48     3009.72     15.10 o 
   8   6  14     2155.36     2226.64     12.84 o 
   9   6  14      921.72      898.54      6.71 o 
  10   6  14     1866.45     1865.48     10.58 o 
  11   6  14      529.55      508.00      5.36 o 
  12   6  14     1064.41     1065.46      7.63 o 
  13   6  14      671.39      663.15      5.96 o 
  14   6  14      795.91      799.70      6.46 o 
  15   6  14      837.23      846.56      7.40 o 
  16   6  14     1256.80     1278.38     10.09 o 
  17   6  14      390.73      386.08      7.22 o 
  18   6  14      728.39      723.55      7.58 o 
  19   6  14      306.94      310.82      5.55 o 
  20   6  14      197.51      180.38      6.53 o 
  21   6  14      168.84      163.23      8.54 o 
  22   6  14      196.66      181.89      7.52 o 
  23   6  14      134.49      128.11      7.30 o 
   0   7  14     6489.67     6371.55     41.10 o 
   1   7  14     1520.03     1490.34      9.41 o 
   2   7  14     3879.83     3827.35     19.23 o 
   3   7  14     3232.62     3286.85     17.09 o 
   4   7  14      431.96      433.17      4.96 o 
   5   7  14     3656.93     3540.85     19.41 o 
   6   7  14     1636.23     1640.01      9.61 o 
   7   7  14     1663.69     1679.64     11.11 o 
   8   7  14     1461.25     1442.10     10.00 o 
   9   7  14     2347.01     2344.70     13.80 o 
  10   7  14     1079.09     1044.80      7.85 o 
  11   7  14      932.11      936.61      7.61 o 
  12   7  14      902.66      897.41      7.23 o 
  13   7  14     1236.82     1247.17      9.28 o 
  14   7  14      946.96      951.95      8.42 o 
  15   7  14      932.38      934.87      7.76 o 
  16   7  14      140.35      133.60      3.87 o 
  17   7  14     1136.53     1156.98      9.78 o 
  18   7  14      125.03      110.14      4.01 o 
  19   7  14      201.08      181.60      5.22 o 
  20   7  14      309.35      308.43      9.67 o 
  21   7  14      382.76      395.11     14.91 o 
  22   7  14      174.99      165.45      8.83 o 
  23   7  14       77.88       71.17      6.42 o 
   0   8  14     3457.23     3467.98     23.92 o 
   1   8  14     3203.54     3171.52     15.75 o 
   2   8  14     1944.15     1960.98     11.33 o 
   3   8  14     3140.96     3109.55     16.13 o 
   4   8  14     4509.91     4424.24     23.08 o 
   5   8  14     1738.70     1723.95     10.73 o 
   6   8  14     2154.08     2079.51     11.95 o 
   7   8  14     1204.68     1161.87      8.20 o 
   8   8  14     1995.04     1996.64     12.98 o 
   9   8  14      798.80      795.14      7.20 o 
  10   8  14     2342.73     2327.62     14.22 o 
  11   8  14      993.65      976.30      8.11 o 
  12   8  14     2451.90     2442.19     15.04 o 
  13   8  14      856.75      860.04      8.10 o 
  14   8  14      497.86      493.81      5.68 o 
  15   8  14      786.66      785.61      7.85 o 
  16   8  14     1123.47     1166.64      9.56 o 
  17   8  14      221.64      205.64      4.80 o 
  18   8  14      443.70      441.32      6.54 o 
  19   8  14      243.56      224.74      5.92 o 
  20   8  14      212.22      197.25      6.59 o 
  21   8  14       82.32       85.16      6.06 o 
  22   8  14      309.43      324.65     11.78 o 
  23   8  14      161.29      164.19     10.17 o 
   0   9  14     3144.59     3102.04     22.19 o 
   1   9  14     2149.88     2141.31     11.64 o 
   2   9  14     2284.25     2190.20     11.95 o 
   3   9  14      507.38      514.88      4.83 o 
   4   9  14      987.84      938.06      7.34 o 
   5   9  14     3158.25     3100.98     16.73 o 
   6   9  14      682.75      675.02      5.82 o 
   7   9  14     2127.47     2109.33     13.22 o 
   8   9  14     1042.30     1025.29      8.67 o 
   9   9  14     1078.89     1071.72      9.09 o 
  10   9  14      662.59      659.84      6.71 o 
  11   9  14     1465.06     1450.14     10.62 o 
  12   9  14      408.70      395.38      5.69 o 
  13   9  14      696.96      698.45      7.86 o 
  14   9  14      565.57      551.51      6.26 o 
  15   9  14      308.23      308.41      7.30 o 
  16   9  14      190.82      179.31      4.91 o 
  17   9  14      584.82      586.12      7.39 o 
  18   9  14      166.75      161.46      5.30 o 
  19   9  14      137.02      128.16      5.37 o 
  20   9  14      176.90      168.41      6.06 o 
  21   9  14      329.62      360.74     15.17 o 
  22   9  14      105.20       98.39      6.30 o 
   0  10  14     2158.71     2162.94     16.41 o 
   1  10  14      690.35      675.43      5.67 o 
   2  10  14      683.84      645.28      6.23 o 
   3  10  14     2157.37     2097.73     12.48 o 
   4  10  14     1347.45     1316.41      9.41 o 
   5  10  14     2266.60     2209.87     13.19 o 
   6  10  14     1712.77     1653.36     10.32 o 
   7  10  14     1197.85     1200.83      9.73 o 
   8  10  14     1079.49     1085.88      9.45 o 
   9  10  14     1003.16     1010.58      9.03 o 
  10  10  14     1951.85     1958.65     13.24 o 
  11  10  14      307.24      301.21      5.06 o 
  12  10  14      986.49      965.72      9.27 o 
  13  10  14      679.17      661.81      8.06 o 
  14  10  14      388.74      378.12      6.31 o 
  15  10  14      473.22      481.51      7.21 o 
  16  10  14      573.18      572.86      9.99 o 
  17  10  14      622.20      659.67      8.35 o 
  18  10  14      294.22      305.27      6.41 o 
  19  10  14      314.15      315.72      8.07 o 
  20  10  14      371.30      386.70     10.01 o 
  21  10  14      109.08      109.63      6.63 o 
  22  10  14      339.64      356.69     11.41 o 
   0  11  14      746.47      736.00      8.53 o 
   1  11  14     4152.41     4108.64     19.25 o 
   2  11  14      598.16      579.98      5.52 o 
   3  11  14     2177.75     2082.64     12.64 o 
   4  11  14     1253.53     1243.01      9.29 o 
   5  11  14     2860.29     2840.11     16.84 o 
   6  11  14      587.63      571.42      6.31 o 
   7  11  14     1988.28     1932.88     13.79 o 
   8  11  14     1296.05     1289.73     10.50 o 
   9  11  14     2419.11     2460.12     16.56 o 
  10  11  14      547.89      533.66      7.24 o 
  11  11  14     1329.15     1322.23     10.89 o 
  12  11  14      639.47      643.71      7.66 o 
  13  11  14      589.61      583.11      7.97 o 
  14  11  14      366.88      366.55      7.90 o 
  15  11  14      917.29      913.33     11.17 o 
  16  11  14      327.82      325.08      6.80 o 
  17  11  14      294.51      284.14      6.62 o 
  18  11  14      423.56      438.42      7.35 o 
  19  11  14      292.90      285.99      7.10 o 
  20  11  14      201.73      224.47      9.05 o 
  21  11  14      450.55      502.76     15.70 o 
   0  12  14     4683.90     4667.53     30.44 o 
   1  12  14      617.51      605.62      5.95 o 
   2  12  14     1676.80     1635.58     10.44 o 
   3  12  14     1272.31     1271.13      9.86 o 
   4  12  14      871.84      847.69      7.80 o 
   5  12  14     1132.16     1097.69      9.37 o 
   6  12  14     1111.07     1088.24      9.94 o 
   7  12  14      844.42      832.53      8.51 o 
   8  12  14      719.49      715.41      7.75 o 
   9  12  14      918.71      932.52      9.26 o 
  10  12  14     1448.99     1492.00     12.47 o 
  11  12  14      728.76      725.01      7.95 o 
  12  12  14      841.24      835.17      8.65 o 
  13  12  14      873.28      870.47     11.31 o 
  14  12  14      790.96      779.07      9.37 o 
  15  12  14      327.76      331.39      7.80 o 
  16  12  14      391.08      389.99      8.65 o 
  17  12  14      394.84      404.58      8.87 o 
  18  12  14      189.60      186.49      5.90 o 
  19  12  14      200.34      192.36      8.59 o 
  20  12  14      354.00      383.93     10.83 o 
  21  12  14      128.59      123.60      7.23 o 
   0  13  14      204.32      199.45      5.52 o 
   1  13  14     2851.86     2870.20     16.32 o 
   2  13  14      723.07      715.81      7.06 o 
   3  13  14      443.25      428.50      5.79 o 
   4  13  14      499.35      488.66      6.24 o 
   5  13  14      788.23      772.05      8.37 o 
   6  13  14      139.60      131.51      4.47 o 
   7  13  14      573.31      567.92      7.21 o 
   8  13  14      411.06      403.64      6.90 o 
   9  13  14      347.21      352.82      6.39 o 
  10  13  14      848.91      859.61      9.29 o 
  11  13  14      908.08      932.24      9.45 o 
  12  13  14      614.62      620.64      7.84 o 
  13  13  14      514.30      522.08      7.88 o 
  14  13  14      204.88      193.62      6.14 o 
  15  13  14      414.47      423.12     10.16 o 
  16  13  14      157.89      154.11      5.99 o 
  17  13  14      223.48      214.17      7.05 o 
  18  13  14      137.34      126.82      5.32 o 
  19  13  14      163.14      162.81      8.32 o 
  20  13  14      105.41      102.42      6.84 o 
   0  14  14     3580.29     3551.25     27.95 o 
   1  14  14      769.90      762.93      7.49 o 
   2  14  14     2091.35     2121.97     14.50 o 
   3  14  14     1448.81     1441.41     11.34 o 
   4  14  14      858.34      836.34      8.38 o 
   5  14  14      958.34      957.70      9.66 o 
   6  14  14     1612.26     1632.98     13.80 o 
   7  14  14      972.10      971.65      9.70 o 
   8  14  14      833.38      814.76      9.39 o 
   9  14  14      630.36      642.58     10.76 o 
  10  14  14      775.59      791.29      9.09 o 
  11  14  14      689.60      687.33      8.88 o 
  12  14  14     1027.62     1046.63     11.32 o 
  13  14  14      335.41      324.19      6.93 o 
  14  14  14      600.92      603.56      9.08 o 
  15  14  14      344.96      347.05      8.64 o 
  16  14  14      454.00      481.40      9.23 o 
  17  14  14      144.51      134.75      6.15 o 
  18  14  14      214.30      200.66      6.97 o 
  19  14  14      190.35      176.49      6.46 o 
  20  14  14      243.26      248.00     10.45 o 
   0  15  14      249.60      206.72      6.58 o 
   1  15  14      752.88      751.84      8.15 o 
   2  15  14      993.10     1003.84      9.78 o 
   3  15  14     1548.99     1548.46     12.30 o 
   4  15  14      916.02      939.81      9.33 o 
   5  15  14      727.03      730.71      8.10 o 
   6  15  14      932.63      938.00      9.70 o 
   7  15  14     1182.81     1213.69     11.43 o 
   8  15  14      386.44      392.82      9.53 o 
   9  15  14      652.66      666.95      9.36 o 
  10  15  14      575.03      602.24      8.62 o 
  11  15  14      651.46      667.68      8.58 o 
  12  15  14      226.68      213.68      6.69 o 
  13  15  14      316.94      314.30      6.93 o 
  14  15  14      135.22      122.99      5.76 o 
  15  15  14      600.33      625.78     11.28 o 
  16  15  14      147.52      134.08      6.41 o 
  17  15  14      327.44      333.39      9.00 o 
  18  15  14      230.61      236.58      8.20 o 
  19  15  14      217.36      221.90      8.12 o 
   0  16  14      239.98      224.56      7.63 o 
   1  16  14      736.03      721.45      8.85 o 
   2  16  14     1592.01     1624.67     13.46 o 
   3  16  14      821.25      842.53      9.08 o 
   4  16  14      890.19      906.53      9.48 o 
   5  16  14      981.26      963.86     10.04 o 
   6  16  14     1346.55     1376.27     12.17 o 
   7  16  14      681.22      679.81      8.26 o 
   8  16  14     1091.01     1096.53     12.08 o 
   9  16  14      290.42      287.82      7.01 o 
  10  16  14      538.33      554.23      9.82 o 
  11  16  14      289.28      266.26      9.37 o 
  12  16  14      351.41      332.64      8.96 o 
  13  16  14      179.18      168.68      5.93 o 
  14  16  14      411.85      412.39      8.96 o 
  15  16  14      186.10      181.59      7.29 o 
  16  16  14      365.82      373.95     12.94 o 
  17  16  14      141.17      132.83      6.43 o 
  18  16  14      161.79      151.67      6.43 o 
   0  17  14      821.29      787.09     15.03 o 
   1  17  14      106.81      106.28      4.82 o 
   2  17  14      637.90      648.05      8.25 o 
   3  17  14      604.45      606.81      7.97 o 
   4  17  14      687.47      697.15      8.44 o 
   5  17  14      459.42      472.83      7.44 o 
   6  17  14      262.73      252.00      6.09 o 
   7  17  14      769.82      804.95      9.23 o 
   8  17  14      170.27      156.84      5.80 o 
   9  17  14      228.53      220.02      7.95 o 
  10  17  14      360.77      354.14      9.71 o 
  11  17  14      408.41      403.59     10.00 o 
  12  17  14      307.82      289.67      8.81 o 
  13  17  14      185.39      163.81      6.25 o 
  14  17  14      133.99      125.49      7.34 o 
  15  17  14      266.37      253.35      9.12 o 
  16  17  14       94.64       93.70      7.63 o 
  17  17  14      179.67      164.43      7.25 o 
   0  18  14      430.58      415.15     17.62 o 
   1  18  14      765.53      783.63     11.69 o 
   2  18  14      985.06      985.44     10.10 o 
   3  18  14      510.92      513.76      7.43 o 
   4  18  14      758.97      757.28      9.64 o 
   5  18  14      344.78      335.99      7.03 o 
   6  18  14     1214.16     1246.33     13.95 o 
   7  18  14      104.97       93.27      5.13 o 
   8  18  14      631.45      638.95     11.86 o 
   9  18  14      366.39      371.72     13.83 o 
  10  18  14      559.38      552.68     11.63 o 
  11  18  14      411.41      448.46     15.59 o 
  12  18  14      437.24      434.01     15.76 o 
  13  18  14      377.32      380.16      9.79 o 
  14  18  14      401.07      399.22     11.64 o 
  15  18  14      151.53      139.57      8.11 o 
  16  18  14      203.07      186.64      8.46 o 
   0  19  14      494.33      483.40     22.75 o 
   1  19  14      423.64      398.30     13.89 o 
   2  19  14      292.10      273.88      8.00 o 
   3  19  14      994.55     1021.68     11.78 o 
   4  19  14      441.62      452.05      8.29 o 
   5  19  14      712.64      737.56     10.37 o 
   6  19  14      167.32      145.92      5.83 o 
   7  19  14      539.94      548.11      9.62 o 
   8  19  14      197.10      194.20      7.88 o 
   9  19  14      570.51      592.54     11.75 o 
  10  19  14      276.07      274.44      8.49 o 
  11  19  14      263.47      264.15      8.95 o 
  12  19  14      348.00      351.03      9.31 o 
  13  19  14      298.08      319.53     14.27 o 
  14  19  14      136.17      137.72      8.11 o 
  15  19  14      226.28      226.16      8.78 o 
   0  20  14      137.93      130.10     12.29 o 
   1  20  14      133.78      132.71      7.88 o 
   2  20  14      396.57      403.14     10.88 o 
   3  20  14      222.78      212.54      6.81 o 
   4  20  14      616.70      664.65     10.24 o 
   5  20  14      347.66      328.43      7.58 o 
   6  20  14      161.26      140.25      5.30 o 
   7  20  14      226.45      227.24      8.69 o 
   8  20  14      479.75      507.66     12.94 o 
   9  20  14      190.00      185.09      8.94 o 
  10  20  14      218.54      221.28      9.91 o 
  11  20  14      246.37      255.08     12.06 o 
  12  20  14       79.23       81.10      8.51 o 
  13  20  14      123.20      110.36     11.28 o 
  14  20  14      244.40      234.12     10.23 o 
   0  21  14       48.45       40.57      8.59 o 
   1  21  14      436.11      419.45     13.12 o 
   2  21  14      137.77      121.05      6.90 o 
   3  21  14      549.60      590.25     13.59 o 
   4  21  14      243.13      242.71      9.29 o 
   5  21  14      370.68      374.62     10.17 o 
   6  21  14      368.45      373.52     12.70 o 
   7  21  14      268.77      278.92      8.83 o 
   8  21  14      136.75      126.40      7.14 o 
   9  21  14      387.06      400.07     12.97 o 
  10  21  14      167.14      167.78      8.30 o 
  11  21  14       64.35       56.18      6.24 o 
  12  21  14      111.70      111.54      8.11 o 
   0  22  14      770.29      801.60     21.40 o 
   1  22  14      207.15      199.92      9.06 o 
   2  22  14      406.41      414.80     11.73 o 
   3  22  14      348.82      327.26     11.36 o 
   4  22  14      410.75      401.60     14.52 o 
   5  22  14      288.44      269.55      9.94 o 
   6  22  14      174.12      191.13      9.09 o 
   7  22  14      195.21      189.21      8.62 o 
   8  22  14      382.61      388.29     10.97 o 
   9  22  14      184.07      164.29      9.47 o 
  10  22  14      157.01      149.80      8.47 o 
  11  22  14      299.73      307.83     13.63 o 
   0  23  14      129.67      125.81     10.70 o 
   1  23  14      533.19      575.19     12.72 o 
   2  23  14      211.84      207.61      8.90 o 
   3  23  14      283.20      269.80     10.18 o 
   4  23  14      151.91      145.99      8.33 o 
   5  23  14      118.32      105.92      8.89 o 
   6  23  14      117.89      113.65      8.70 o 
   7  23  14      163.72      173.78      9.69 o 
   8  23  14       57.21       51.93      7.53 o 
   0  24  14      253.89      287.93     21.08 o 
   1  24  14      215.71      199.10      8.53 o 
   2  24  14      259.42      273.21      9.67 o 
   3  24  14      213.61      214.58      9.18 o 
   4  24  14      127.63      134.30      8.68 o 
   5  24  14      169.67      167.71     10.75 o 
   1   1  15       82.55       95.82      2.50 o 
   2   1  15      686.80      741.29      5.98 o 
   3   1  15      133.94      140.66      3.10 o 
   4   1  15       23.54       25.47      1.77 o 
   5   1  15        1.89       -1.32      1.32 o 
   6   1  15       51.07       56.46      2.27 o 
   7   1  15       31.29       31.75      1.97 o 
   8   1  15       21.50       24.60      1.84 o 
   9   1  15       28.22       28.35      1.85 o 
  10   1  15       28.41       25.77      1.94 o 
  11   1  15      111.82      123.93      2.87 o 
  12   1  15       54.02       54.65      2.28 o 
  13   1  15       93.03       97.95      2.80 o 
  14   1  15      256.19      270.41      3.92 o 
  15   1  15       23.89       26.73      2.19 o 
  16   1  15        7.33        9.17      2.20 o 
  17   1  15       43.64       44.34      2.84 o 
  18   1  15        0.85        0.09      3.15 o 
  19   1  15        0.53        3.00      3.51 o 
  20   1  15        4.87        6.82      4.44 o 
  21   1  15        2.17        2.04      3.39 o 
  22   1  15        0.51       -1.67      3.59 o 
  23   1  15        2.71        4.34      4.98 o 
  24   1  15        0.07        0.71      5.96 o 
   1   2  15      340.75      348.14      3.98 o 
   2   2  15      137.02      150.84      2.96 o 
   3   2  15      218.97      213.04      3.47 o 
   4   2  15        3.39        3.73      1.51 o 
   5   2  15      423.25      424.21      4.63 o 
   6   2  15        1.63       -0.76      1.53 o 
   7   2  15      434.65      427.09      4.50 o 
   8   2  15        0.15        1.26      1.48 o 
   9   2  15        2.21        2.10      1.57 o 
  10   2  15      110.59      117.17      2.85 o 
  11   2  15       35.03       34.18      2.07 o 
  12   2  15      357.64      382.43      4.38 o 
  13   2  15        8.47        8.75      1.88 o 
  14   2  15      127.14      135.89      3.04 o 
  15   2  15       19.31       14.13      2.15 o 
  16   2  15       31.62       26.65      2.64 o 
  17   2  15       64.27       64.19      3.44 o 
  18   2  15       28.96       21.13      2.96 o 
  19   2  15        1.98       -2.42      2.96 o 
  20   2  15        0.31       -3.09      3.24 o 
  21   2  15        6.40        3.44      3.29 o 
  22   2  15        2.43       -3.54      3.54 o 
  23   2  15        0.22       -4.91      4.91 o 
   1   3  15      122.68      129.43      2.80 o 
   2   3  15      101.82      108.36      2.68 o 
   3   3  15        2.12        5.15      1.61 o 
   4   3  15      203.49      197.14      3.33 o 
   5   3  15      513.67      530.16      5.17 o 
   6   3  15       33.45       20.73      1.80 o 
   7   3  15      175.18      150.78      3.09 o 
   8   3  15       46.79       56.27      2.31 o 
   9   3  15       13.58       11.80      1.70 o 
  10   3  15      795.23      797.47      6.16 o 
  11   3  15      139.13      143.50      3.01 o 
  12   3  15       91.10       92.98      2.67 o 
  13   3  15      287.11      302.24      4.02 o 
  14   3  15      229.84      238.21      4.04 o 
  15   3  15       47.39       43.69      2.50 o 
  16   3  15       26.90       21.75      2.37 o 
  17   3  15       12.79        6.98      2.64 o 
  18   3  15        1.05       -2.40      2.40 o 
  19   3  15        1.08       -1.88      2.87 o 
  20   3  15        2.14        2.34      3.49 o 
  21   3  15       13.26        7.86      3.86 o 
  22   3  15       26.24       32.72      4.89 o 
  23   3  15        6.01        6.51      4.14 o 
   1   4  15      417.66      460.95      4.44 o 
   2   4  15        2.77       -1.50      1.50 o 
   3   4  15       54.10       52.84      2.21 o 
   4   4  15      393.97      405.28      4.42 o 
   5   4  15      179.53      180.99      4.21 o 
   6   4  15        3.57        5.97      1.62 o 
   7   4  15      305.07      321.61      3.77 o 
   8   4  15      733.24      701.93      6.12 o 
   9   4  15        0.00        1.48      1.64 o 
  10   4  15        4.16        3.22      1.71 o 
  11   4  15        1.36        0.75      1.75 o 
  12   4  15        0.14       -1.59      1.74 o 
  13   4  15       13.38       11.11      1.90 o 
  14   4  15      282.67      302.74      4.72 o 
  15   4  15        0.74       -0.01      2.00 o 
  16   4  15       24.67       25.52      2.57 o 
  17   4  15       58.37       59.63      3.37 o 
  18   4  15       10.43        4.88      2.66 o 
  19   4  15        5.15        0.39      2.60 o 
  20   4  15       10.22        4.85      3.46 o 
  21   4  15        3.03        0.61      3.75 o 
  22   4  15        3.78        1.52      4.24 o 
  23   4  15        1.64        0.74      6.57 o 
   1   5  15        3.40        4.12      1.60 o 
   2   5  15       10.33        3.65      1.59 o 
   3   5  15      130.49      153.64      3.10 o 
   4   5  15      113.87      108.29      2.73 o 
   5   5  15      322.84      339.55      4.27 o 
   6   5  15      306.12      305.22      3.93 o 
   7   5  15      238.99      231.32      3.83 o 
   8   5  15       49.12       46.44      2.44 o 
   9   5  15      100.16      112.26      2.93 o 
  10   5  15       24.05       25.30      2.09 o 
  11   5  15      173.81      191.82      3.75 o 
  12   5  15       31.42       34.48      2.28 o 
  13   5  15        0.13       -1.86      1.86 o 
  14   5  15       65.73       62.16      2.72 o 
  15   5  15       16.93       16.44      2.32 o 
  16   5  15        0.05       -2.46      2.46 o 
  17   5  15       64.98       63.92      3.18 o 
  18   5  15       35.53       34.26      3.10 o 
  19   5  15       24.03       22.70      3.10 o 
  20   5  15        9.00        6.74      3.61 o 
  21   5  15        8.30       14.11      4.39 o 
  22   5  15        0.50       -2.52      4.63 o 
  23   5  15        1.40       -1.58      4.82 o 
   1   6  15      501.79      515.58      5.04 o 
   2   6  15        9.22        0.48      1.65 o 
   3   6  15       90.48       79.14      2.49 o 
   4   6  15        6.52        2.76      1.70 o 
   5   6  15        0.05       -1.79      1.79 o 
   6   6  15       24.09       19.50      1.86 o 
   7   6  15       16.50       18.73      1.89 o 
   8   6  15       64.92       70.05      2.77 o 
   9   6  15        2.38       -1.86      1.86 o 
  10   6  15        0.04       -1.84      1.84 o 
  11   6  15       21.52       17.21      2.35 o 
  12   6  15      170.97      172.80      3.83 o 
  13   6  15      101.32       97.24      2.96 o 
  14   6  15        4.49       -0.67      2.04 o 
  15   6  15       10.89        8.81      2.43 o 
  16   6  15      171.11      183.10      4.60 o 
  17   6  15       16.73       13.86      2.76 o 
  18   6  15        4.09        3.52      2.75 o 
  19   6  15       37.82       43.02      3.68 o 
  20   6  15       27.11       24.81      4.00 o 
  21   6  15       12.09       -1.14      4.89 o 
  22   6  15       19.22       17.88      4.90 o 
  23   6  15       16.42       21.19      5.43 o 
   1   7  15       79.49       73.23      2.50 o 
   2   7  15      222.44      238.02      3.74 o 
   3   7  15      228.00      232.54      3.66 o 
   4   7  15      257.01      232.36      3.69 o 
   5   7  15       45.05       54.82      2.39 o 
   6   7  15      105.26      112.41      2.95 o 
   7   7  15        0.01       -1.68      1.68 o 
   8   7  15       43.51       57.54      2.77 o 
   9   7  15       35.71       40.67      2.58 o 
  10   7  15       31.10       27.61      2.43 o 
  11   7  15      120.56      118.49      3.52 o 
  12   7  15        0.46       -2.12      2.12 o 
  13   7  15      154.96      150.11      3.81 o 
  14   7  15        3.78       -1.36      2.18 o 
  15   7  15       33.58       24.38      2.63 o 
  16   7  15        0.71       -2.55      2.55 o 
  17   7  15        6.63        5.15      2.65 o 
  18   7  15        7.57        8.24      2.95 o 
  19   7  15       37.45       42.58      3.73 o 
  20   7  15        6.02        2.16      3.54 o 
  21   7  15       22.43       21.33      4.71 o 
  22   7  15        0.99       -1.49      5.12 o 
  23   7  15        0.10       -5.45      6.59 o 
   1   8  15      401.81      407.08      4.53 o 
   2   8  15        3.14       -1.62      1.62 o 
   3   8  15      136.25      159.26      3.28 o 
   4   8  15       69.13       73.37      2.60 o 
   5   8  15      327.50      314.12      4.29 o 
   6   8  15        2.61       -1.09      1.78 o 
   7   8  15        7.34        0.00      1.99 o 
   8   8  15        0.15       -2.16      2.16 o 
   9   8  15      112.77      112.08      3.55 o 
  10   8  15       13.42       11.33      2.39 o 
  11   8  15       39.44       36.43      2.89 o 
  12   8  15       74.15       76.08      3.24 o 
  13   8  15        0.90       -2.19      2.19 o 
  14   8  15       16.46       11.93      2.54 o 
  15   8  15        0.01       -2.35      2.35 o 
  16   8  15        0.44        0.00      2.66 o 
  17   8  15        0.09       -2.70      2.70 o 
  18   8  15        9.62        9.90      3.09 o 
  19   8  15       21.53       20.16      3.48 o 
  20   8  15        3.88        2.14      3.56 o 
  21   8  15       24.28       20.65      5.08 o 
  22   8  15        0.09        0.59      4.77 o 
   1   9  15       53.39       53.41      2.29 o 
   2   9  15      251.27      255.02      3.87 o 
   3   9  15       26.23       31.38      2.10 o 
   4   9  15       11.37        5.93      2.04 o 
   5   9  15       15.23       11.95      2.01 o 
   6   9  15      145.17      141.87      3.28 o 
   7   9  15      193.51      200.51      4.21 o 
   8   9  15       69.60       74.63      3.19 o 
   9   9  15        1.48       -1.83      2.38 o 
  10   9  15        7.48       -2.33      2.42 o 
  11   9  15       38.53       38.34      2.79 o 
  12   9  15        0.14       -2.28      2.28 o 
  13   9  15        5.60       -0.13      2.74 o 
  14   9  15        0.49       -2.44      2.44 o 
  15   9  15       15.74       14.31      2.78 o 
  16   9  15       65.02       61.16      3.63 o 
  17   9  15       10.65        6.63      3.08 o 
  18   9  15        1.14        1.94      3.31 o 
  19   9  15        2.14       -1.20      3.31 o 
  20   9  15       26.01       20.94      4.29 o 
  21   9  15        0.64        0.86      4.44 o 
  22   9  15        0.93       -5.05      5.05 o 
   1  10  15       34.77       24.80      2.10 o 
   2  10  15        0.04       -1.75      1.75 o 
   3  10  15      261.73      260.16      4.36 o 
   4  10  15        0.45       -2.04      2.04 o 
   5  10  15       24.89       30.33      2.38 o 
   6  10  15        8.22       10.16      2.23 o 
   7  10  15      206.54      208.16      4.60 o 
   8  10  15      137.86      134.56      4.18 o 
   9  10  15       56.62       55.39      3.37 o 
  10  10  15       14.65        6.48      2.67 o 
  11  10  15        0.52       -2.40      2.40 o 
  12  10  15      136.78      132.92      3.96 o 
  13  10  15       14.07        9.02      3.11 o 
  14  10  15        0.61       -2.64      2.64 o 
  15  10  15        0.34       -1.00      2.97 o 
  16  10  15       14.91       12.93      3.88 o 
  17  10  15        2.35       -1.48      3.13 o 
  18  10  15       15.81       10.35      3.53 o 
  19  10  15       58.34       62.04      4.86 o 
  20  10  15        0.41       -4.15      4.15 o 
  21  10  15       18.20       19.48      5.96 o 
   1  11  15      207.43      220.12      3.94 o 
   2  11  15        9.63       10.81      2.07 o 
   3  11  15       90.60       82.93      2.98 o 
   4  11  15       33.08       35.52      2.66 o 
   5  11  15      138.32      141.49      3.80 o 
   6  11  15      188.09      171.96      4.09 o 
   7  11  15      241.56      244.31      5.16 o 
   8  11  15       64.92       69.03      3.61 o 
   9  11  15       74.29       73.02      3.73 o 
  10  11  15       35.40       30.39      2.97 o 
  11  11  15       63.08       60.60      3.43 o 
  12  11  15      137.18      125.28      4.37 o 
  13  11  15        3.30       -0.38      3.07 o 
  14  11  15       15.06        9.66      3.04 o 
  15  11  15        0.36        0.21      3.60 o 
  16  11  15        2.06       -3.44      3.44 o 
  17  11  15        0.18       -3.90      3.90 o 
  18  11  15        1.21       -0.43      3.33 o 
  19  11  15        5.34        0.34      3.59 o 
  20  11  15       14.10       19.72      5.82 o 
  21  11  15        0.93       -5.33      5.33 o 
   1  12  15      115.26      135.44      3.49 o 
   2  12  15      149.91      144.66      3.59 o 
   3  12  15        7.12        3.55      2.33 o 
   4  12  15       35.44       30.81      2.74 o 
   5  12  15        7.41        6.83      2.45 o 
   6  12  15       34.31       27.78      2.82 o 
   7  12  15        1.87       -2.54      2.70 o 
   8  12  15        9.30        4.43      2.79 o 
   9  12  15      100.45      102.63      4.20 o 
  10  12  15        0.11       -2.53      2.72 o 
  11  12  15        3.85       -1.82      2.64 o 
  12  12  15       70.14       65.11      3.76 o 
  13  12  15       16.67       19.03      3.49 o 
  14  12  15       24.24       16.62      3.41 o 
  15  12  15        5.08        3.32      3.80 o 
  16  12  15       23.93       20.78      4.00 o 
  17  12  15        5.46       -0.56      3.99 o 
  18  12  15       49.88       48.92      4.16 o 
  19  12  15        2.80       -3.31      3.83 o 
  20  12  15        0.62       -5.11      5.11 o 
   1  13  15       12.21       10.24      2.36 o 
   2  13  15        9.68        4.88      2.34 o 
   3  13  15       17.57       13.98      2.61 o 
   4  13  15      115.33      117.78      3.81 o 
   5  13  15        1.33       -2.31      2.31 o 
   6  13  15        3.38       -2.55      2.55 o 
   7  13  15        0.15       -2.66      2.66 o 
   8  13  15        0.24       -1.30      2.93 o 
   9  13  15      102.55      115.94      4.54 o 
  10  13  15       87.16       89.35      4.12 o 
  11  13  15        4.07       -1.72      2.84 o 
  12  13  15      267.84      274.30      6.07 o 
  13  13  15        0.07       -0.75      3.19 o 
  14  13  15        0.80       -0.30      3.18 o 
  15  13  15        5.71        5.36      4.11 o 
  16  13  15       10.35       14.46      4.11 o 
  17  13  15        6.46       -1.69      4.05 o 
  18  13  15        0.17       -2.31      3.60 o 
  19  13  15        3.86        5.30      4.19 o 
  20  13  15        4.51        8.61      5.32 o 
   1  14  15        6.91        7.80      2.45 o 
   2  14  15      107.22      105.84      3.94 o 
   3  14  15        7.36        2.75      2.62 o 
   4  14  15       59.03       57.24      3.34 o 
   5  14  15      184.18      192.91      4.97 o 
   6  14  15       14.74        9.82      2.94 o 
   7  14  15      116.88      124.57      4.48 o 
   8  14  15      284.44      283.05      6.92 o 
   9  14  15       28.54       31.64      3.70 o 
  10  14  15      225.70      233.70      5.78 o 
  11  14  15        0.09       -2.80      2.80 o 
  12  14  15       33.54       28.29      4.15 o 
  13  14  15        7.79        6.30      3.39 o 
  14  14  15        7.71        9.77      3.28 o 
  15  14  15       21.59       25.51      4.77 o 
  16  14  15       11.59        4.89      4.16 o 
  17  14  15        4.36       -4.17      4.17 o 
  18  14  15        0.94       -3.62      3.93 o 
  19  14  15        2.16       -4.51      4.51 o 
   1  15  15       13.11       11.43      2.79 o 
   2  15  15       95.56      102.10      4.03 o 
   3  15  15       12.55       11.79      2.93 o 
   4  15  15        4.31       -2.78      2.78 o 
   5  15  15       45.66       41.69      3.35 o 
   6  15  15        6.33        1.94      2.94 o 
   7  15  15        1.68       -1.38      3.01 o 
   8  15  15        1.09        1.25      3.37 o 
   9  15  15      317.97      330.05      7.90 o 
  10  15  15       59.18       55.80      4.27 o 
  11  15  15       39.64       38.49      4.36 o 
  12  15  15       98.58       98.36      5.49 o 
  13  15  15        0.64       -1.03      3.41 o 
  14  15  15       15.62       16.48      3.97 o 
  15  15  15       17.47       28.32      5.04 o 
  16  15  15        0.34       -1.90      4.09 o 
  17  15  15        1.11        0.79      4.34 o 
  18  15  15        0.96        0.56      3.84 o 
  19  15  15        0.09       -1.93      7.09 o 
   1  16  15       53.44       44.66      3.77 o 
   2  16  15        3.10        0.15      2.82 o 
   3  16  15       11.20        8.23      2.94 o 
   4  16  15       29.13       20.81      3.20 o 
   5  16  15       23.85       17.91      3.35 o 
   6  16  15       22.66       23.59      3.34 o 
   7  16  15        0.01       -2.92      2.92 o 
   8  16  15       73.71       72.56      4.41 o 
   9  16  15       11.08        7.19      3.99 o 
  10  16  15       22.60       15.80      4.19 o 
  11  16  15       13.49        5.55      3.92 o 
  12  16  15       14.40        1.44      4.32 o 
  13  16  15        8.26        3.95      4.09 o 
  14  16  15       13.39       14.18      4.40 o 
  15  16  15        1.17       -2.11      4.63 o 
  16  16  15       23.85        6.96      4.29 o 
  17  16  15       14.58       10.99      4.68 o 
  18  16  15        5.58       12.18      4.21 o 
   1  17  15       10.74        8.09      3.52 o 
   2  17  15       69.27       74.65      3.88 o 
   3  17  15       27.57       18.70      3.30 o 
   4  17  15        0.55       -2.79      2.88 o 
   5  17  15        9.53        2.33      3.16 o 
   6  17  15       34.74       30.05      3.44 o 
   7  17  15       12.25       11.24      3.44 o 
   8  17  15       94.39       98.80      5.68 o 
   9  17  15        0.62        1.85      4.35 o 
  10  17  15        9.57       18.79      4.50 o 
  11  17  15        5.32       -3.50      4.20 o 
  12  17  15        2.93        5.28      4.61 o 
  13  17  15        6.21       -3.95      4.15 o 
  14  17  15       20.63       12.27      5.60 o 
  15  17  15       22.44       24.68      5.47 o 
  16  17  15        3.43       -1.31      4.78 o 
  17  17  15        0.95       -1.88      4.55 o 
   1  18  15       66.66       59.10      4.86 o 
   2  18  15        4.78       -1.35      3.22 o 
   3  18  15       62.63       66.35      3.90 o 
   4  18  15        2.62        1.84      3.38 o 
   5  18  15       31.86       29.93      4.23 o 
   6  18  15       10.08        3.86      3.56 o 
   7  18  15       25.84       22.45      4.06 o 
   8  18  15        0.15        1.71      4.25 o 
   9  18  15       13.38        8.46      4.89 o 
  10  18  15        3.48        1.86      4.69 o 
  11  18  15       20.32       15.79      5.02 o 
  12  18  15       13.80       18.94      4.80 o 
  13  18  15        9.48        9.04      4.24 o 
  14  18  15        3.51       -2.17      5.22 o 
  15  18  15        0.48       -2.00      5.03 o 
  16  18  15        4.20       -2.29      4.67 o 
   1  19  15        9.78        0.77      5.30 o 
   2  19  15       14.75       12.41      4.60 o 
   3  19  15       23.56       21.32      4.06 o 
   4  19  15       72.94       72.03      4.64 o 
   5  19  15        0.03       -0.85      3.72 o 
   6  19  15        3.78        1.36      3.44 o 
   7  19  15        0.39       -4.07      4.07 o 
   8  19  15        2.65        4.92      4.66 o 
   9  19  15        0.21       -2.66      5.15 o 
  10  19  15        0.00        0.59      4.61 o 
  11  19  15        2.50       -1.23      4.85 o 
  12  19  15        2.07       -0.67      6.06 o 
  13  19  15        0.53       -5.45      5.45 o 
  14  19  15        0.60        0.74      5.44 o 
  15  19  15        0.04       -4.39      5.54 o 
   1  20  15       12.00       11.06      5.11 o 
   2  20  15        0.01        0.10      4.76 o 
   3  20  15       21.44       27.72      4.96 o 
   4  20  15       20.90       13.94      4.03 o 
   5  20  15        0.02       -2.52      3.53 o 
   6  20  15        7.69        7.47      4.77 o 
   7  20  15       22.05       13.62      5.14 o 
   8  20  15       12.39        5.81      5.66 o 
   9  20  15        7.73       -2.09      5.06 o 
  10  20  15        2.29        0.83      5.99 o 
  11  20  15        1.73       -5.71      5.71 o 
  12  20  15       14.42       14.77      6.81 o 
  13  20  15        0.41       -2.49      6.12 o 
   1  21  15        1.99        0.18      5.29 o 
   2  21  15        7.38        7.18      5.29 o 
   3  21  15       74.79       74.94      7.05 o 
   4  21  15       21.72       22.58      5.92 o 
   5  21  15        3.53       -4.79      4.98 o 
   6  21  15        2.46       -2.68      4.84 o 
   7  21  15        2.55       -1.58      4.55 o 
   8  21  15        0.11       -1.21      4.78 o 
   9  21  15       43.03       37.30      5.16 o 
  10  21  15        1.25       -5.00      5.02 o 
  11  21  15        1.30       -1.37      5.05 o 
  12  21  15        0.44       -5.39      5.63 o 
   1  22  15       22.64       21.84      5.83 o 
   2  22  15        8.59       10.73      5.51 o 
   3  22  15        1.19       -1.40      5.40 o 
   4  22  15       31.23       24.36      7.02 o 
   5  22  15        1.18       -5.55      5.55 o 
   6  22  15       13.55       13.36      6.07 o 
   7  22  15        0.18       -5.24      5.24 o 
   8  22  15        3.13       -3.42      4.84 o 
   9  22  15        2.63        4.43      5.56 o 
  10  22  15        7.36       -1.45      5.56 o 
   1  23  15        0.06       -0.24      5.13 o 
   2  23  15        0.83        0.47      5.07 o 
   3  23  15        1.08       -2.58      5.14 o 
   4  23  15        4.83       -4.14      5.36 o 
   5  23  15        4.94       -5.74      5.74 o 
   6  23  15        1.03       -5.00      7.46 o 
   7  23  15        0.04       -5.76      5.76 o 
   8  23  15        5.29        0.65      7.74 o 
   1  24  15        0.35       -0.18      4.90 o 
   2  24  15       13.61        4.94      5.07 o 
   3  24  15        1.66        9.95      5.07 o 
   4  24  15       23.32       13.43      8.41 o 
   0   0  16      641.80      606.38     21.02 o 
   1   0  16     1780.25     1760.82     14.42 o 
   2   0  16     3302.25     3486.12     24.42 o
[truncated: 301,802 more chars]
